# Supplementary material for: Evaluate the stroke awareness of Palestinian undergraduate health students: A cross-sectional study on risk factors and warning signs
Source: PLoS One. 2025 May 22;20(5):e0324157. doi: 10.1371/journal.pone.0324157 (PMC12097636; doi:10.1371/journal.pone.0324157)
Supplement: S1 Data — (XLSX) [file pone.0324157.s001.xlsx]

## Sheet: Clean Data
Gender	University	Academic year	Cumulative academic score	Marital status	Residence	Study discipline	? Do any of your parents work in healthcare setting	Familiarity with stroke	Familiarity with stroke	Familiarity with stroke	Familiarity with stroke	What is the affected organ?	What is the meaning of stroke?	What is the most affected gender?	What is the age that usually affected?	Hypertension	Smoking tobacco products	Excessive alcohol consumption	Diabetes	Family history of stroke	Having migraines with aura	Previous stroke or transient ischemic attack (TIA)	Being overweight or obese	Having high cholesterol levels	Geographical ancestry (e.g., being African or Caribbean)	Sudden numbness or weakness in the face, arm, or leg, especially on one side of the body	Sudden blurred or decreased vision in one or both eyes	Difficulty speaking or understanding speech	Severe headache with no known cause	Dizziness or difficulty walking	Where is your source of information about stroke?	Where is your source of information about stroke?	Where is your source of information about stroke?	Where is your source of information about stroke?	Where is your source of information about stroke?	What is the action and response that must be taken toward a stroke attack?	What is the action and response that must be taken toward a stroke attack?	What is the action and response that must be taken toward a stroke attack?	What is the action and response that must be taken toward a stroke attack?	What is the action and response that must be taken toward a stroke attack?	What is the action and response that must be taken toward a stroke attack?	What is the action and response that must be taken toward a stroke attack?	What would you give as treatment or medication	What would you give as treatment or medication	What would you give as treatment or medication	What would you give as treatment or medication	What would you give as treatment or medication	What would you give as treatment or medication	Suggestions for community education
Female	An-Najah National University	Second year	2.35--≤3.00 Good	Single	Urban	Physiotherapy program	No			History of stroke in neighbors		Brain	Thrombotic	Male	>65	Yes	Yes	No	No	Yes	Yes	Yes	Yes	Yes	Uncertain	Unsure	TRUE	TRUE	TRUE	TRUE	Social media and television			Relative or personal experience	Textbook	Call ambulance							Aspirin						First aid
Female	An-Najah National University	Third year	2.35--≤3.00 Good	Single	Rural	Biomedical sciences program (preclinical)	No				Personally know someone with stroke	Heart	Thrombotic	Female	45-54	Yes	Yes	Yes	Yes	Uncertain	Yes	Yes	Yes	Yes	Uncertain	Unsure	TRUE	TRUE	Unsure	TRUE	Social media and television	Medical courses	Academic research	Relative or personal experience		Call ambulance	Call pharmacist for medication advise	Lay the patient at the ground	Splash cold water at the patient's face	Take him/her to the hospital			Aspirin		Heparin and Warfarin	Surgery	Vital signs control		First aid
Female	An-Najah National University	Third year	3.00--≤3.65 Very Good	Single	Urban	Biomedical sciences program (preclinical)	No				Personally know someone with stroke	Brain	Both	Male	>65	Yes	Yes	No	Yes	Yes	No	Yes	Yes	Yes	Uncertain	Unsure	TRUE	TRUE	Unsure	TRUE		Medical courses		Relative or personal experience		Call ambulance							Aspirin	Thrombolytic drugs					First aid
Female	An-Najah National University	Fifth year	2.35--≤3.00 Good	Single	Urban	Doctor of pharmacy program	No				Personally know someone with stroke	Heart	Both	Male	25-45	No	Yes	No	No	No	No	No	Yes	No	No	Unsure	TRUE	TRUE	TRUE	TRUE		Medical courses				Call ambulance		Lay the patient at the ground		Take him/her to the hospital			Aspirin	Thrombolytic drugs	Heparin and Warfarin		Vital signs control		First aid
Female	An-Najah National University	Second year	3.65--4.00 Excellent	Single	Urban	Doctor of Medicine program (clinical)	No				Personally know someone with stroke	Brain	Both	Male	>65	Yes	Yes	Yes	Uncertain	Uncertain	Uncertain	Yes	Yes	Yes	No	Unsure	TRUE	TRUE	TRUE	TRUE			Academic research			Call ambulance				Take him/her to the hospital			Aspirin	Thrombolytic drugs	Heparin and Warfarin	Surgery			First aid
Female	An-Najah National University	Third year	2.35--≤3.00 Good	Single	Urban	Medical analysis program	No	Dealing with stroke patients in hospital of clinical care				Brain	Both	The same for both geders	>65	Yes	Yes	Yes	Yes	Yes	Yes	Uncertain	Uncertain	Uncertain	Uncertain	Unsure	Unsure	TRUE	FALSE	Unsure	Social media and television					Call ambulance							Aspirin						First aid
Female	An-Najah National University	Third year	2.35--≤3.00 Good	Single	Rural	Biomedical sciences program (preclinical)	No				Personally know someone with stroke	Brain	Both	Male	>65	Yes	Yes	Yes	Yes	Yes	Yes	Yes	Yes	Yes	Uncertain	Unsure	TRUE	TRUE	TRUE	TRUE	Social media and television	Medical courses								Take him/her to the hospital			Aspirin	Thrombolytic drugs	Heparin and Warfarin		Vital signs control		First aid
Male	An-Najah National University	Third year	3.65--4.00 Excellent	Single	Rural	Biomedical sciences program (preclinical)	No				Personally know someone with stroke	Brain	Subtype of transient ischemic attack (TIA)	Male	>65	Yes	Yes	Yes	Yes	Yes	Uncertain	Yes	Yes	Yes	Uncertain	Unsure	TRUE	TRUE	Unsure	TRUE		Medical courses						Lay the patient at the ground		Take him/her to the hospital			Aspirin						First aid
Male	An-Najah National University	Second year	3.65--4.00 Excellent	Single	Urban	Biomedical sciences program (preclinical)	No			History of stroke in neighbors		Brain	Both	Male	>65	Yes	Yes	Yes	Yes	Yes	Yes	Yes	Yes	Yes	Uncertain	Unsure	Unsure	TRUE	TRUE	TRUE	Social media and television					Call ambulance				Take him/her to the hospital			Aspirin	Thrombolytic drugs	Heparin and Warfarin	Surgery	Vital signs control		First aid
Male	Arab American University	Fourth year	0--≤1.7 Poor	Single	Camp	Anesthesia program	No				Personally know someone with stroke	Brain	Both	Male	<25	No	No	Uncertain	Uncertain	No	Yes	Yes	Yes	Yes	Yes	Unsure	TRUE	TRUE	TRUE	TRUE	Social media and television						Call pharmacist for medication advise						Aspirin	Thrombolytic drugs					First aid
Female	An-Najah National University	Third year	3.00--≤3.65 Very Good	Single	Rural	Pharmacy program	No				Personally know someone with stroke	Brain	Subtype of transient ischemic attack (TIA)	Female	55-64	No	Yes	Yes	No	Yes	Uncertain	Yes	Yes	Yes	Yes	Unsure	TRUE	TRUE	Unsure	TRUE	Social media and television	Medical courses	Academic research	Relative or personal experience		Call ambulance		Lay the patient at the ground		Take him/her to the hospital				Thrombolytic drugs			Vital signs control		First aid
Female	An-Najah National University	Second year	2.35--≤3.00 Good	Single	Urban	Medical analysis program	No				Personally know someone with stroke	Other	I don't know	Male	25-45	Yes	Uncertain	No	No	No	Uncertain	No	Uncertain	Yes	No	Unsure	FALSE	FALSE	TRUE	FALSE		Medical courses				Call ambulance				Take him/her to the hospital								I don't know	First aid
Female	An-Najah National University	Fifth year	2.35--≤3.00 Good	Single	Urban	Pharmacy program	No				Personally know someone with stroke	Brain	Subtype of transient ischemic attack (TIA)	The same for both geders	45-54	Yes	Yes	Yes	Yes	Yes	Uncertain	Yes	Yes	Yes	Yes	Unsure	TRUE	TRUE	Unsure	Unsure	Social media and television	Medical courses	Academic research	Relative or personal experience	Textbook	Call ambulance				Take him/her to the hospital							Vital signs control, I don't know	I don't know	First aid
Female	An-Najah National University	Third year	2.35--≤3.00 Good	Single	Rural	Doctor of Medicine program (clinical)	No		Family history of stroke		Personally know someone with stroke	Brain	Subtype of transient ischemic attack (TIA)	Male	>65	Yes	Yes	Yes	Yes	Yes	Uncertain	Yes	Yes	Yes	Uncertain	Unsure	TRUE	TRUE	TRUE	TRUE		Medical courses				Call ambulance												I don't know	First aid
Female	Al-Quds University	Second year	3.00--≤3.65 Very Good	Single	Urban	Biomedical sciences program (preclinical)	No				Personally know someone with stroke	Heart	Thrombotic	Male	55-64	Yes	Yes	Yes	Yes	Uncertain	No	Yes	Yes	Uncertain	Uncertain	Unsure	FALSE	FALSE	FALSE	Unsure		Medical courses				Call ambulance				Take him/her to the hospital					Heparin and Warfarin, Surgery	Surgery			First aid
Female	Arab American University	Fourth year	2.35--≤3.00 Good	Single	Rural	Hearing and speech program	No	Dealing with stroke patients in hospital of clinical care		History of stroke in neighbors	Personally know someone with stroke	Brain	Subtype of transient ischemic attack (TIA)	The same for both geders	45-54	No	Yes	Yes	Yes	Uncertain	Uncertain	Yes	Yes	Uncertain	No	Unsure	Unsure	FALSE	FALSE	FALSE	Social media and television		Academic research		Textbook	Call ambulance										Surgery			First aid
Female	Arab American University	Second year	2.35--≤3.00 Good	Single	Rural	Nursing program	No	Dealing with stroke patients in hospital of clinical care		History of stroke in neighbors		Brain	Subtype of transient ischemic attack (TIA)	The same for both geders	45-54	Yes	Yes	Yes	Yes	Uncertain	Uncertain	Yes	Uncertain	Uncertain	Uncertain	Unsure	TRUE	TRUE	Unsure	FALSE	Social media and television	Medical courses	Academic research			Call ambulance		Lay the patient at the ground	Splash cold water at the patient's face	Take him/her to the hospital							Vital signs control		First aid
Female	An-Najah National University	Second year	2.35--≤3.00 Good	Single	Urban	Pharmacy program	No			History of stroke in neighbors		Heart	Both	Male	55-64	Yes	Yes	Yes	Yes	Yes	Yes	Yes	Yes	Yes	Yes	Unsure	TRUE	TRUE	Unsure	TRUE	Social media and television					Call ambulance												I don't know	First aid
Male	An-Najah National University	Third year	3.00--≤3.65 Very Good	Single	Urban	Biomedical sciences program (preclinical)	No		Family history of stroke			Heart	Thrombotic	Male	55-64	Yes	Yes	Yes	Yes	Yes	No	Yes	Yes	Yes	Yes	Unsure	FALSE	TRUE	TRUE	Unsure		Medical courses				Call ambulance								Thrombolytic drugs					First aid
Male	An-Najah National University	Third year	3.00--≤3.65 Very Good	Single	Camp	Biomedical sciences program (preclinical)	No		Family history of stroke		Personally know someone with stroke	Brain	Both	Male	>65	Yes	Yes	Yes	Yes	Uncertain	Uncertain	Uncertain	Yes	Yes	Yes	Unsure	Unsure	TRUE	TRUE	TRUE	Social media and television	Medical courses		Relative or personal experience		Call ambulance											Vital signs control		First aid
Male	An-Najah National University	Second year	3.00--≤3.65 Very Good	Single	Rural	Biomedical sciences program (preclinical)	No		Family history of stroke			Brain	Subtype of transient ischemic attack (TIA)	Female	45-54	Yes	Yes	Yes	Yes	Yes	Uncertain	Yes	Uncertain	Yes	Uncertain	Unsure	TRUE	TRUE	FALSE	TRUE	Social media and television		Academic research			Call ambulance		Lay the patient at the ground										I don't know	First aid
Male	An-Najah National University	Third year	2.35--≤3.00 Good	Single	Urban	Nursing program	Yes		Family history of stroke			Heart	Thrombotic	Male	45-54	No	No	No	No	Yes	Yes	Yes	No	Yes	No	Unsure	TRUE	FALSE	TRUE	TRUE		Medical courses			Textbook	Call ambulance								Thrombolytic drugs					First aid
Male	An-Najah National University	Fourth year	3.65--4.00 Excellent	Single	Camp	Pharmacy program	Yes	Dealing with stroke patients in hospital of clinical care				Brain	Subtype of transient ischemic attack (TIA)	Female	55-64	Yes	Yes	Yes	Yes	Yes	Yes	Yes	Yes	Yes	Yes	Unsure	TRUE	TRUE	TRUE	TRUE		Medical courses										I don't know	Aspirin
Female	An-Najah National University	Third year	2.35--≤3.00 Good	Single	Rural	Biomedical sciences program (preclinical)	No			History of stroke in neighbors		Brain	Both	Female	55-64	Uncertain	Yes	Uncertain	Yes	Yes	Uncertain	Yes	Yes	Yes	Uncertain	Unsure	TRUE	TRUE	TRUE	TRUE		Medical courses				Call ambulance				Take him/her to the hospital			Aspirin	Thrombolytic drugs
Female	An-Najah National University	Second year	3.00--≤3.65 Very Good	Single	Urban	Biomedical sciences program (preclinical)	No		Family history of stroke		Personally know someone with stroke	Heart	Thrombotic	Male	25-45	Yes	Yes	Uncertain	Uncertain	Yes	Uncertain	Uncertain	Yes	Yes	Uncertain	Unsure	TRUE	TRUE	Unsure	TRUE	Social media and television	Medical courses				Call ambulance							Aspirin	Thrombolytic drugs
Male	An-Najah National University	Second year	3.65--4.00 Excellent	Single	Rural	Biomedical sciences program (preclinical)	Yes	Dealing with stroke patients in hospital of clinical care				Brain	Both	Male	>65	Yes	Yes	Yes	Yes	Uncertain	Yes	Yes	Yes	Yes	Yes	Unsure	TRUE	TRUE	TRUE	TRUE	Social media and television					Call ambulance							Aspirin
Female	An-Najah National University	Third year	1.7--≤2.35 Acceptable	Single	Rural	Hearing and speech program	No				Personally know someone with stroke	Brain	Thrombotic	The same for both geders	>65	Uncertain	Yes	Yes	Yes	Uncertain	Uncertain	Uncertain	Uncertain	Uncertain	Uncertain	Unsure	TRUE	TRUE	Unsure	Unsure	Social media and television											I don't know						I don't know
Female	An-Najah National University	Third year	2.35--≤3.00 Good	Single	Urban	Medical analysis program	No	Dealing with stroke patients in hospital of clinical care				Brain	Hemorrhagic	Male	25-45	No	Yes	Yes	No	Yes	No	Yes	Yes	Yes	No	Unsure	Unsure	Unsure	Unsure	Unsure	Social media and television	Medical courses	Academic research			Call ambulance						I don't know						I don't know
Female	An-Najah National University	Second year	1.7--≤2.35 Acceptable	Single	Urban	Hearing and speech program	No				Personally know someone with stroke	Brain	Both	Male	>65	Uncertain	Uncertain	Uncertain	Uncertain	Yes	Uncertain	Uncertain	Uncertain	Uncertain	Uncertain	Unsure	Unsure	Unsure	Unsure	Unsure	Social media and television		Academic research									I don't know						I don't know
Female	An-Najah National University	Third year	2.35--≤3.00 Good	Single	Rural	Nursing program	No	Dealing with stroke patients in hospital of clinical care				Brain	Both	Male	45-54	Yes	Yes	Uncertain	Uncertain	Yes	No	Yes	Uncertain	Yes	Yes	Unsure	TRUE	TRUE	TRUE	TRUE					Textbook	Call ambulance									Heparin and Warfarin
Female	Al-Quds University	Fourth year	3.00--≤3.65 Very Good	Single	Rural	Nursing program	No	Dealing with stroke patients in hospital of clinical care				Brain	Hemorrhagic	Male	55-64	Yes	Yes	Yes	No	No	No	Yes	Uncertain	Yes	Uncertain	Unsure	TRUE	TRUE	TRUE	TRUE			Academic research		Textbook	Call ambulance								Thrombolytic drugs
Female	An-Najah National University	Second year	3.00--≤3.65 Very Good	Single	Urban	Hearing and speech program	No				Personally know someone with stroke	Other	Thrombotic	Male	>65	Yes	Yes	Yes	No	Yes	No	Yes	Yes	Yes	No	Unsure	TRUE	TRUE	TRUE	FALSE		Medical courses	Academic research			Call ambulance	Call pharmacist for medication advise			Take him/her to the hospital				Thrombolytic drugs	Heparin and Warfarin
Female	Al-Quds University	Second year	3.65--4.00 Excellent	Single	Camp	Nursing program	No			History of stroke in neighbors		Brain	Both	The same for both geders	>65	Yes	Yes	Yes	Uncertain	Yes	Uncertain	Yes	Yes	Uncertain	Uncertain	Unsure	TRUE	TRUE	TRUE	TRUE	Social media and television									Take him/her to the hospital				Thrombolytic drugs
Male	An-Najah National University	Fourth year	2.35--≤3.00 Good	Divorced	Urban	Pharmacy program	No	Dealing with stroke patients in hospital of clinical care				Other	Thrombotic	Male	<25	Uncertain	Yes	No	No	No	No	No	No	No	No	Unsure	TRUE	FALSE	Unsure	FALSE			Academic research			Call ambulance									Heparin and Warfarin
Male	Al-Quds University	Fourth year	3.00--≤3.65 Very Good	Single	Rural	Nursing program	Yes	Dealing with stroke patients in hospital of clinical care				Brain	Thrombotic	The same for both geders	45-54	Yes	Yes	No	Yes	No	No	No	Yes	Yes	No	Unsure	Unsure	Unsure	Unsure	Unsure					Textbook	Call ambulance								Thrombolytic drugs
Female	An-Najah National University	Third year	3.65--4.00 Excellent	Single	Rural	Doctor of Medicine program (clinical)	No				Personally know someone with stroke	Brain	Both	Male	45-54	Yes	Yes	Yes	Yes	Yes	Uncertain	Yes	Yes	Yes	Uncertain	Unsure	TRUE	TRUE	Unsure	TRUE		Medical courses				Call ambulance		Lay the patient at the ground		Take him/her to the hospital			Aspirin	Thrombolytic drugs					First aid
Female	An-Najah National University	Second year	3.00--≤3.65 Very Good	Single	Rural	Biomedical sciences program (preclinical)	No				Personally know someone with stroke	Heart	Thrombotic	Female	>65	No	No	No	No	No	Yes	Yes	No	Yes	No	Unsure	TRUE	FALSE	Unsure	TRUE		Medical courses		Relative or personal experience		Call ambulance							Aspirin						First aid
Female	An-Najah National University	Third year	2.35--≤3.00 Good	Single	Urban	Medical analysis program	No	Dealing with stroke patients in hospital of clinical care				Brain	I don't know	Male	>65	No	Yes	No	No	No	No	No	No	No	No	Unsure	Unsure	Unsure	Unsure	Unsure				Relative or personal experience		Call ambulance		Lay the patient at the ground					Aspirin						First aid
Female	An-Najah National University	Third year	2.35--≤3.00 Good	Single	Rural	Biomedical sciences program (preclinical)	No				Personally know someone with stroke	Other	Both	The same for both geders	>65	Yes	Yes	Yes	Yes	Yes	No	Yes	Yes	Yes	Yes	Unsure	TRUE	TRUE	TRUE	TRUE		Medical courses								Take him/her to the hospital			Aspirin						First aid
Female	An-Najah National University	Third year	2.35--≤3.00 Good	Single	Rural	Doctor of Medicine program (clinical)	No				Personally know someone with stroke	Other	Both	The same for both geders	>65	Yes	Yes	Yes	Yes	Yes	No	Yes	Yes	Yes	Yes	Unsure	TRUE	TRUE	TRUE	TRUE		Medical courses								Take him/her to the hospital			Aspirin						First aid
Female	An-Najah National University	Third year	2.35--≤3.00 Good	Single	Urban	Biomedical sciences program (preclinical)	Yes				Personally know someone with stroke	Brain	Hemorrhagic	Male	>65	Yes	Yes	Yes	Yes	Uncertain	Yes	No	Yes	Yes	No	Unsure	Unsure	Unsure	Unsure	TRUE		Medical courses				Call ambulance							Aspirin						First aid
Female	An-Najah National University	Second year	3.00--≤3.65 Very Good	Single	Rural	Biomedical sciences program (preclinical)	No		Family history of stroke			Brain	Both	Male	>65	Yes	Yes	Yes	No	No	No	Yes	Yes	Yes	Uncertain	Unsure	TRUE	TRUE	TRUE	TRUE		Medical courses		Relative or personal experience		Call ambulance		Lay the patient at the ground		Take him/her to the hospital			Aspirin			Surgery	Vital signs control		First aid
Male	An-Najah National University	Second year	2.35--≤3.00 Good	Single	Rural	Medical analysis program	No	Dealing with stroke patients in hospital of clinical care				Brain	Thrombotic	Male	55-64	No	Uncertain	Yes	Uncertain	Uncertain	Yes	Uncertain	No	Yes	Uncertain	Unsure	Unsure	Unsure	Unsure	Unsure					Textbook	Call ambulance							Aspirin						First aid
Male	An-Najah National University	Third year	3.65--4.00 Excellent	Single	Urban	Biomedical sciences program (preclinical)	No			History of stroke in neighbors		Brain	Thrombotic	Male	55-64	Yes	Yes	Yes	Yes	Yes	Uncertain	Yes	Yes	Yes	Yes	Unsure	TRUE	TRUE	TRUE	TRUE		Medical courses				Call ambulance							Aspirin	Thrombolytic drugs					First aid
Male	Arab American University	Fourth year	2.35--≤3.00 Good	Single	Urban	Nursing program	Yes			History of stroke in neighbors		Brain	Hemorrhagic	Male	>65	Yes	Yes	Uncertain	Yes	Uncertain	Uncertain	Uncertain	Yes	Uncertain	No	Unsure	Unsure	Unsure	Unsure	Unsure		Medical courses			Textbook					Take him/her to the hospital			Aspirin	Thrombolytic drugs					First aid
Male	Arab American University	Fourth year	2.35--≤3.00 Good	Single	Camp	Nursing program	Yes				Personally know someone with stroke	Brain	I don't know	The same for both geders	45-54	No	Yes	No	Yes	No	No	No	Yes	Yes	No	Unsure	Unsure	Unsure	Unsure	Unsure		Medical courses			Textbook	Call ambulance				Take him/her to the hospital			Aspirin		Heparin and Warfarin				First aid
Female	An-Najah National University	Third year	2.35--≤3.00 Good	Single	Rural	Pharmacy program	No		Family history of stroke			Heart	Hemorrhagic	Female	>65	No	Yes	Yes	No	Yes	No	Uncertain	Yes	Yes	Uncertain	Unsure	TRUE	TRUE	TRUE	TRUE			Academic research									I don't know				Surgery			First aid
Female	An-Najah National University	Third year	2.35--≤3.00 Good	Single	Urban	Biomedical sciences program (preclinical)	No	Dealing with stroke patients in hospital of clinical care				Heart	I don't know	The same for both geders	45-54	Uncertain	Yes	Yes	No	No	No	Uncertain	Uncertain	No	No	Unsure	FALSE	FALSE	TRUE	FALSE			Academic research									I don't know						I don't know	First aid
Male	An-Najah National University	Third year	2.35--≤3.00 Good	Single	Rural	Doctor of Medicine program (clinical)	Yes	Dealing with stroke patients in hospital of clinical care				Heart	Thrombotic	Male	55-64	Yes	Yes	No	Yes	Yes	No	No	Yes	Yes	Yes	Unsure	FALSE	FALSE	TRUE	FALSE		Medical courses				Call ambulance						I don't know			Heparin and Warfarin				First aid
Female	An-Najah National University	Third year	1.7--≤2.35 Acceptable	Single	Rural	Biomedical sciences program (preclinical)	No				Personally know someone with stroke	Heart	Thrombotic	Male	55-64	Yes	Yes	Yes	Yes	Yes	Uncertain	Yes	Yes	Yes	Uncertain	Unsure	TRUE	Unsure	Unsure	TRUE	Social media and television	Medical courses		Relative or personal experience		Call ambulance		Lay the patient at the ground		Take him/her to the hospital								I don't know	First aid
Male	An-Najah National University	Third year	2.35--≤3.00 Good	Single	Urban	Physiotherapy program	No				Personally know someone with stroke	Heart	Both	Male	25-45	Yes	Yes	Yes	Yes	No	No	Yes	Yes	No	No	Unsure	FALSE	FALSE	Unsure	Unsure		Medical courses				Call ambulance	Call pharmacist for medication advise			Take him/her to the hospital								I don't know	First aid
Male	Al-Quds University	Third year	1.7--≤2.35 Acceptable	Single	Rural	Doctor of dental program	Yes	Dealing with stroke patients in hospital of clinical care				Other	Thrombotic	Female	55-64	Uncertain	No	Uncertain	No	Yes	Uncertain	Uncertain	No	Yes	Yes	Unsure	FALSE	Unsure	Unsure	FALSE			Academic research							Take him/her to the hospital								I don't know	First aid
Male	An-Najah National University	Second year	3.00--≤3.65 Very Good	Single	Rural	Doctor of dental program	No				Personally know someone with stroke	Brain	I don't know	Female	55-64	No	No	No	No	No	Yes	No	Uncertain	Uncertain	Yes	Unsure	TRUE	TRUE	TRUE	FALSE	Social media and television					Call ambulance											Vital signs control		First aid
Male	An-Najah National University	Third year	3.00--≤3.65 Very Good	Single	Urban	Biomedical sciences program (preclinical)	No		Family history of stroke			Brain	Subtype of transient ischemic attack (TIA)	Male	>65	Yes	Yes	Yes	Yes	Yes	Uncertain	Yes	Yes	Yes	Uncertain	Unsure	TRUE	TRUE	TRUE	TRUE		Medical courses				Call ambulance												I don't know	First aid
Male	An-Najah National University	Second year	3.00--≤3.65 Very Good	Single	Urban	Medical analysis program	Yes	Dealing with stroke patients in hospital of clinical care				Other	Subtype of transient ischemic attack (TIA)	Male	>65	Yes	Yes	Yes	Uncertain	Yes	Uncertain	Yes	Yes	Yes	Yes	Unsure	Unsure	Unsure	Unsure	Unsure	Social media and television											I don't know	Aspirin
Male	Al-Quds University	Fifth year	3.00--≤3.65 Very Good	Single	Rural	Doctor of Medicine program (clinical)	No	Dealing with stroke patients in hospital of clinical care				Brain	Both	The same for both geders	>65	Yes	Yes	No	Yes	Uncertain	Uncertain	Uncertain	Yes	Yes	No	Unsure	FALSE	TRUE	FALSE	Unsure		Medical courses			Textbook	Call ambulance				Take him/her to the hospital			Aspirin	Thrombolytic drugs			Vital signs control
Male	Al-Quds University	Fifth year	3.00--≤3.65 Very Good	Single	Camp	Doctor of Medicine program (clinical)	No	Dealing with stroke patients in hospital of clinical care				Brain	Both	Male	>65	Yes	Yes	Uncertain	Yes	Yes	No	Yes	Yes	Yes	No	Unsure	Unsure	FALSE	TRUE	FALSE		Medical courses			Textbook	Call ambulance				Take him/her to the hospital			Aspirin	Thrombolytic drugs	Heparin and Warfarin
Male	Al-Quds University	Sixth year	3.00--≤3.65 Very Good	Single	Rural	Doctor of Medicine program (clinical)	No	Dealing with stroke patients in hospital of clinical care				Brain	Both	Female	>65	Yes	Yes	Uncertain	Yes	Yes	Uncertain	Yes	Yes	Yes	Uncertain	Unsure	Unsure	Unsure	Unsure	Unsure			Academic research		Textbook					Take him/her to the hospital			Aspirin
Female	An-Najah National University	Third year	3.65--4.00 Excellent	Single	Urban	Doctor of pharmacy program	Yes		Family history of stroke			Other	I don't know	Male	<25	Uncertain	No	Uncertain	Uncertain	Uncertain	Uncertain	Uncertain	Uncertain	Uncertain	Uncertain	Unsure	Unsure	Unsure	Unsure	Unsure	Social media and television		Academic research			Call ambulance						I don't know						I don't know
Female	An-Najah National University	Second year	2.35--≤3.00 Good	Single	Urban	Physiotherapy program	No			History of stroke in neighbors		Brain	Both	Female	>65	Yes	No	No	Yes	Yes	Yes	No	Yes	No	No	Unsure	TRUE	TRUE	Unsure	TRUE	Social media and television											I don't know						I don't know
Male	An-Najah National University	Second year	3.65--4.00 Excellent	Single	Rural	Doctor of Medicine program (clinical)	Yes				Personally know someone with stroke	Other	I don't know	Male	55-64	Uncertain	Yes	No	Yes	No	Uncertain	No	No	Uncertain	Uncertain	Unsure	Unsure	FALSE	Unsure	Unsure			Academic research					Lay the patient at the ground				I don't know						I don't know
Male	An-Najah National University	Second year	3.00--≤3.65 Very Good	Single	Urban	Biomedical sciences program (preclinical)	No	Dealing with stroke patients in hospital of clinical care				Other	I don't know	Male	45-54	No	No	No	No	No	No	No	No	No	Yes	Unsure	Unsure	Unsure	Unsure	FALSE		Medical courses										I don't know						I don't know
Male	Al-Quds University	Third year	3.65--4.00 Excellent	Single	Camp	Nursing program	Yes		Family history of stroke			Heart	Thrombotic	The same for both geders	55-64	Yes	Yes	No	No	No	No	Uncertain	Yes	Yes	No	Unsure	Unsure	FALSE	FALSE	TRUE	Social media and television	Medical courses										I don't know						I don't know
Male	An-Najah National University	Second year	3.00--≤3.65 Very Good	Single	Rural	Medical analysis program	Yes				Personally know someone with stroke	Heart	Both	Male	55-64	Yes	Yes	Yes	Yes	Yes	Uncertain	Uncertain	Yes	Yes	Yes	Unsure	Unsure	Unsure	Unsure	Unsure	Social media and television											I don't know						I don't know
Female	An-Najah National University	Fifth year	2.35--≤3.00 Good	Divorced	Camp	Pharmacy program	Yes				Personally know someone with stroke	Heart	Thrombotic	The same for both geders	45-54	Yes	Uncertain	No	No	No	Yes	Uncertain	Uncertain	Uncertain	Yes	Unsure	FALSE	Unsure	Unsure	Unsure			Academic research								Wait for spontaneous recovery				Heparin and Warfarin
Female	An-Najah National University	Second year	3.00--≤3.65 Very Good	Single	Urban	Biomedical sciences program (preclinical)	No	Dealing with stroke patients in hospital of clinical care				Brain	Thrombotic	Male	>65	Yes	Yes	Yes	Yes	Yes	Uncertain	Yes	Yes	Yes	Uncertain	Unsure	TRUE	TRUE	TRUE	Unsure	Social media and television	Medical courses	Academic research			Call ambulance								Thrombolytic drugs
Female	An-Najah National University	Second year	3.00--≤3.65 Very Good	Single	Rural	Medical analysis program	No				Personally know someone with stroke	Other	Both	The same for both geders	25-45	Uncertain	Yes	No	Uncertain	No	Yes	Yes	No	Uncertain	Yes	Unsure	TRUE	FALSE	FALSE	Unsure					Textbook				Splash cold water at the patient's face					Thrombolytic drugs
Female	An-Najah National University	Third year	3.65--4.00 Excellent	Single	Urban	Doctor of dental program	No				Personally know someone with stroke	Brain	Hemorrhagic	Female	>65	Yes	Yes	Yes	Yes	Uncertain	Yes	Yes	Yes	Yes	Uncertain	Unsure	Unsure	Unsure	Unsure	Unsure		Medical courses				Call ambulance												I don't know
Female	An-Najah National University	Second year	2.35--≤3.00 Good	Single	Urban	Medical analysis program	No				Personally know someone with stroke	Heart	Subtype of transient ischemic attack (TIA)	Female	>65	Yes	Yes	Yes	Yes	Yes	Uncertain	Yes	Yes	Yes	No	Unsure	Unsure	Unsure	TRUE	TRUE		Medical courses				Call ambulance												I don't know
Female	An-Najah National University	Second year	2.35--≤3.00 Good	Single	Urban	Doctor of pharmacy program	No		Family history of stroke			Other	I don't know	Female	45-54	No	No	No	Uncertain	No	Uncertain	Yes	Yes	Yes	No	Unsure	Unsure	Unsure	TRUE	TRUE		Medical courses				Call ambulance												I don't know
Male	Arab American University	Fourth year	2.35--≤3.00 Good	Single	Rural	Nursing program	No	Dealing with stroke patients in hospital of clinical care				Other	Both	The same for both geders	>65	Uncertain	Uncertain	Uncertain	Uncertain	No	No	Yes	Yes	Yes	No	Unsure	Unsure	Unsure	FALSE	TRUE	Social media and television	Medical courses				Call ambulance												I don't know
Male	Arab American University	Fourth year	3.65--4.00 Excellent	Single	Rural	Pharmacy program	No	Dealing with stroke patients in hospital of clinical care			Personally know someone with stroke	Brain	Both	Male	>65	No	No	No	No	No	No	No	No	No	No	Unsure	Unsure	Unsure	Unsure	Unsure		Medical courses								Take him/her to the hospital							Vital signs control
Male	An-Najah National University	Third year	2.35--≤3.00 Good	Single	Rural	Biomedical sciences program (preclinical)	Yes		Family history of stroke			Brain	Hemorrhagic	Male	45-54	Uncertain	Yes	No	No	No	Uncertain	No	Uncertain	Uncertain	No	Unsure	Unsure	FALSE	FALSE	FALSE				Relative or personal experience						Take him/her to the hospital						Surgery
Male	Palestine Polytechnic University	Third year	3.65--4.00 Excellent	Single	Rural	Nursing program	No		Family history of stroke			Brain	Both	Male	>65	Yes	Yes	Yes	Yes	Yes	No	Yes	Yes	Yes	No	Unsure	Unsure	Unsure	Unsure	Unsure				Relative or personal experience					Splash cold water at the patient's face							Surgery
Male	An-Najah National University	Second year	3.00--≤3.65 Very Good	Single	Urban	Biomedical sciences program (preclinical)	No		Family history of stroke			Brain	Both	Female	55-64	Yes	Yes	Yes	Yes	No	No	No	No	No	No	Unsure	Unsure	Unsure	Unsure	FALSE	Social media and television					Call ambulance												I don't know
Male	Arab American University	Fifth year	3.65--4.00 Excellent	Single	Camp	Pharmacy program	No	Dealing with stroke patients in hospital of clinical care				Brain	I don't know	The same for both geders	45-54	Uncertain	Uncertain	Uncertain	Uncertain	Uncertain	No	Uncertain	Uncertain	Uncertain	No	Unsure	Unsure	Unsure	Unsure	Unsure		Medical courses								Take him/her to the hospital				Thrombolytic drugs
Male	Arab American University	Fourth year	2.35--≤3.00 Good	Single	Rural	Nursing program	No				Personally know someone with stroke	Other	Both	Male	45-54	Uncertain	Yes	No	No	No	No	No	Yes	Uncertain	No	Unsure	FALSE	TRUE	Unsure	FALSE		Medical courses								Take him/her to the hospital				Thrombolytic drugs
Male	Arab American University	Fourth year	3.00--≤3.65 Very Good	Single	Rural	Nursing program	No				Personally know someone with stroke	Brain	Both	The same for both geders	55-64	Yes	Yes	Yes	Yes	Yes	Yes	Yes	Yes	Yes	Yes	Unsure	Unsure	Unsure	FALSE	TRUE		Medical courses								Take him/her to the hospital				Thrombolytic drugs
Male	Arab American University	Fourth year	3.00--≤3.65 Very Good	Single	Rural	Nursing program	No	Dealing with stroke patients in hospital of clinical care				Brain	Thrombotic	Male	>65	Yes	Yes	Yes	Yes	Yes	Yes	Yes	Yes	Yes	Yes	Unsure	Unsure	Unsure	Unsure	Unsure		Medical courses								Take him/her to the hospital					Heparin and Warfarin
Male	Arab American University	Fourth year	3.00--≤3.65 Very Good	Single	Rural	Nursing program	No			History of stroke in neighbors		Other	Hemorrhagic	Male	45-54	No	No	No	No	No	No	No	No	No	No	Unsure	FALSE	FALSE	Unsure	FALSE		Medical courses								Take him/her to the hospital					Heparin and Warfarin
Male	Al-Quds University	Fourth year	2.35--≤3.00 Good	Single	Rural	Nursing program	No				Personally know someone with stroke	Brain	Both	The same for both geders	45-54	Yes	Yes	Yes	Yes	Uncertain	Uncertain	Uncertain	Uncertain	Uncertain	No	Unsure	Unsure	FALSE	Unsure	FALSE	Social media and television	Medical courses								Take him/her to the hospital								I don't know
Male	Arab American University	Fourth year	3.00--≤3.65 Very Good	Single	Rural	Nursing program	No		Family history of stroke	History of stroke in neighbors		Brain	I don't know	The same for both geders	45-54	Yes	Yes	No	No	No	No	No	Yes	Yes	No	Unsure	Unsure	TRUE	Unsure	Unsure		Medical courses								Take him/her to the hospital								I don't know
Male	Al-Quds University	Fourth year	3.00--≤3.65 Very Good	Single	Rural	Nursing program	No				Personally know someone with stroke	Brain	I don't know	The same for both geders	45-54	Uncertain	Yes	No	Uncertain	Uncertain	No	No	Yes	Yes	No	Unsure	Unsure	Unsure	Unsure	Unsure		Medical courses	Academic research			Call ambulance	Call pharmacist for medication advise											I don't know
Male	Palestine Polytechnic University	Second year	2.35--≤3.00 Good	Single	Urban	Nursing program	No		Family history of stroke			Other	Both	The same for both geders	55-64	Yes	No	Yes	Yes	Uncertain	Yes	No	Uncertain	No	Uncertain	Unsure	FALSE	TRUE	TRUE	TRUE	Social media and television		Academic research			Call ambulance									Heparin and Warfarin
Male	Arab American University	Third year	3.00--≤3.65 Very Good	Single	Camp	Nursing program	No	Dealing with stroke patients in hospital of clinical care				Other	Subtype of transient ischemic attack (TIA)	The same for both geders	45-54	Uncertain	Uncertain	Uncertain	Uncertain	Uncertain	Uncertain	Uncertain	Uncertain	Uncertain	Uncertain	Unsure	Unsure	FALSE	FALSE	FALSE		Medical courses								Take him/her to the hospital							Vital signs control
Male	Arab American University	Fourth year	2.35--≤3.00 Good	Single	Urban	Doctor of Medicine program (clinical)	Yes			History of stroke in neighbors	Personally know someone with stroke	Brain	Hemorrhagic	Female	>65	Yes	Yes	No	Yes	Yes	No	Yes	Yes	Yes	Uncertain	Unsure	Unsure	Unsure	Unsure	Unsure	Social media and television	Medical courses	Academic research		Textbook					Take him/her to the hospital				Thrombolytic drugs	Heparin and Warfarin
Male	Al-Quds University	Fifth year	2.35--≤3.00 Good	Single	Rural	Doctor of Medicine program (clinical)	Yes				Personally know someone with stroke	Brain	Both	The same for both geders	>65	Yes	Yes	Yes	Yes	Yes	No	Yes	Yes	Yes	No	FALSE	TRUE	TRUE	TRUE	FALSE				Relative or personal experience	Textbook	Call ambulance					Wait for spontaneous recovery		Aspirin	Thrombolytic drugs	Heparin and Warfarin				First aid
Female	An-Najah National University	Fourth year	2.35--≤3.00 Good	Single	Urban	Doctor of Medicine program (clinical)	No	Dealing with stroke patients in hospital of clinical care			Personally know someone with stroke	Brain	Both	Male	55-64	Yes	Yes	Yes	Yes	Yes	Yes	Yes	Yes	Yes	No	FALSE	TRUE	TRUE	TRUE	TRUE		Medical courses	Academic research	Relative or personal experience	Textbook	Call ambulance	Call pharmacist for medication advise	Lay the patient at the ground	Splash cold water at the patient's face	Take him/her to the hospital			Aspirin	Thrombolytic drugs	Heparin and Warfarin	Surgery	Vital signs control		First aid
Female	An-Najah National University	Fourth year	2.35--≤3.00 Good	Single	Urban	Pharmacy program	No	Dealing with stroke patients in hospital of clinical care				Brain	Thrombotic	Male	>65	No	No	No	No	No	No	No	No	No	No	FALSE	TRUE	FALSE	TRUE	FALSE		Medical courses				Call ambulance	Call pharmacist for medication advise						Aspirin						First aid
Male	Al-Quds University	Sixth year	3.00--≤3.65 Very Good	Single	Rural	Doctor of Medicine program (clinical)	No	Dealing with stroke patients in hospital of clinical care				Brain	Both	The same for both geders	>65	Yes	Yes	Uncertain	Yes	Yes	No	Yes	Yes	Yes	No	FALSE	FALSE	TRUE	TRUE	TRUE		Medical courses			Textbook	Call ambulance				Take him/her to the hospital			Aspirin				Vital signs control		First aid
Male	Arab American University	Fifth year	3.00--≤3.65 Very Good	Single	Urban	Doctor of Medicine program (clinical)	No	Dealing with stroke patients in hospital of clinical care				Brain	Both	Male	>65	Yes	Yes	No	Yes	Yes	No	Yes	Yes	Yes	No	FALSE	TRUE	TRUE	TRUE	Unsure				Relative or personal experience	Textbook	Call ambulance				Take him/her to the hospital			Aspirin	Thrombolytic drugs	Heparin and Warfarin				First aid
Male	Al-Quds University	Fifth year	2.35--≤3.00 Good	Single	Rural	Doctor of Medicine program (clinical)	Yes		Family history of stroke			Brain	Both	Male	>65	Yes	Yes	No	No	No	No	Yes	Yes	Yes	Yes	FALSE	TRUE	TRUE	TRUE	FALSE		Medical courses	Academic research			Call ambulance	Call pharmacist for medication advise						Aspirin	Thrombolytic drugs					First aid
Female	An-Najah National University	Second year	2.35--≤3.00 Good	Married	Rural	Pharmacy program	Yes				Personally know someone with stroke	Other	Both	Female	55-64	Yes	Uncertain	No	No	Uncertain	No	No	No	No	No	FALSE	TRUE	FALSE	TRUE	FALSE			Academic research	Relative or personal experience					Splash cold water at the patient's face	Take him/her to the hospital				Thrombolytic drugs		Surgery			First aid
Female	An-Najah National University	Fourth year	3.00--≤3.65 Very Good	Single	Urban	Pharmacy program	No	Dealing with stroke patients in hospital of clinical care				Brain	Subtype of transient ischemic attack (TIA)	Male	45-54	Uncertain	Yes	Yes	Yes	Yes	Yes	Yes	Yes	Yes	Uncertain	FALSE	TRUE	TRUE	TRUE	TRUE		Medical courses			Textbook	Call ambulance				Take him/her to the hospital					Heparin and Warfarin, Vital signs control		Vital signs control		First aid
Female	An-Najah National University	Fourth year	3.65--4.00 Excellent	Single	Urban	Doctor of pharmacy program	No	Dealing with stroke patients in hospital of clinical care				Brain	Subtype of transient ischemic attack (TIA)	Male	45-54	Uncertain	Yes	Yes	Yes	Yes	Yes	Yes	Yes	Yes	Uncertain	FALSE	TRUE	TRUE	TRUE	TRUE		Medical courses			Textbook	Call ambulance				Take him/her to the hospital					Heparin and Warfarin, Vital signs control		Vital signs control		First aid
Female	An-Najah National University	Third year	2.35--≤3.00 Good	Single	Urban	Biomedical sciences program (preclinical)	No				Personally know someone with stroke	Other	Both	Male	55-64	Yes	Yes	Yes	Uncertain	Yes	Yes	Yes	Yes	Yes	Uncertain	FALSE	TRUE	TRUE	TRUE	TRUE		Medical courses				Call ambulance		Lay the patient at the ground		Take him/her to the hospital				Thrombolytic drugs		Surgery			First aid
Male	An-Najah National University	Third year	3.00--≤3.65 Very Good	Single	Urban	Doctor of Medicine program (clinical)	No			History of stroke in neighbors		Brain	Both	Male	>65	Yes	Yes	Yes	Uncertain	Yes	Uncertain	Yes	Yes	Yes	Yes	FALSE	TRUE	TRUE	FALSE	TRUE		Medical courses			Textbook	Call ambulance		Lay the patient at the ground	Splash cold water at the patient's face					Thrombolytic drugs					First aid
Male	Arab American University	Third year	3.65--4.00 Excellent	Single	Rural	Pharmacy program	No				Personally know someone with stroke	Brain	Thrombotic	Male	>65	Yes	Yes	No	Yes	No	No	No	Uncertain	No	No	FALSE	FALSE	TRUE	FALSE	FALSE		Medical courses			Textbook	Call ambulance				Take him/her to the hospital							Vital signs control		First aid
Male	Hebron University	Third year	2.35--≤3.00 Good	Single	Urban	Nursing program	No				Personally know someone with stroke	Liver	Both	Male	45-54	Yes	Yes	Yes	Uncertain	Uncertain	Uncertain	Uncertain	Yes	Uncertain	No	FALSE	Unsure	Unsure	TRUE	TRUE	Social media and television					Call ambulance				Take him/her to the hospital					Heparin and Warfarin				First aid
Male	Al-Quds University	Second year	2.35--≤3.00 Good	Single	Urban	Doctor of Medicine program (clinical)	Yes			History of stroke in neighbors		Liver	I don't know	Male	45-54	Yes	Uncertain	Yes	Uncertain	Yes	No	Yes	Yes	Yes	No	FALSE	TRUE	TRUE	Unsure	FALSE	Social media and television							Lay the patient at the ground					Aspirin
Male	An-Najah National University	Third year	2.35--≤3.00 Good	Single	Rural	Physiotherapy program	No	Dealing with stroke patients in hospital of clinical care				Brain	I don't know	The same for both geders	45-54	Yes	Yes	Uncertain	Uncertain	No	Yes	No	Uncertain	Uncertain	Yes	FALSE	TRUE	Unsure	TRUE	FALSE		Medical courses						Lay the patient at the ground					Aspirin
Male	Arab American University	Fourth year	2.35--≤3.00 Good	Single	Rural	Doctor of Medicine program (clinical)	No				Personally know someone with stroke	Brain	Hemorrhagic	The same for both geders	45-54	Yes	Yes	No	Yes	No	No	Yes	Yes	Yes	No	FALSE	FALSE	TRUE	TRUE	Unsure			Academic research	Relative or personal experience		Call ambulance							Aspirin
Female	An-Najah National University	Third year	2.35--≤3.00 Good	Single	Urban	Doctor of Medicine program (clinical)	No	Dealing with stroke patients in hospital of clinical care				Brain	Hemorrhagic	Male	>65	Yes	Yes	Yes	No	Yes	Yes	Yes	No	No	Yes	FALSE	TRUE	TRUE	TRUE	FALSE		Medical courses				Call ambulance										Surgery
Male	An-Najah National University	Second year	1.7--≤2.35 Acceptable	Single	Rural	Medical analysis program	No	Dealing with stroke patients in hospital of clinical care				Brain	Both	The same for both geders	>65	Yes	Yes	No	No	Yes	Yes	Yes	Yes	Yes	Uncertain	FALSE	TRUE	TRUE	TRUE	TRUE	Social media and television	Medical courses	Academic research	Relative or personal experience	Textbook	Call ambulance											Vital signs control
Male	Arab American University	Fifth year	2.35--≤3.00 Good	Single	Rural	Pharmacy program	Yes			History of stroke in neighbors		Brain	Thrombotic	The same for both geders	>65	Yes	Yes	No	Yes	Yes	No	No	Yes	Yes	No	FALSE	FALSE	Unsure	FALSE	TRUE	Social media and television				Textbook	Call ambulance				Take him/her to the hospital				Thrombolytic drugs	Heparin and Warfarin
Male	An-Najah National University	Fourth year	3.65--4.00 Excellent	Single	Rural	Doctor of Medicine program (clinical)	No	Dealing with stroke patients in hospital of clinical care	Family history of stroke	History of stroke in neighbors	Personally know someone with stroke	Heart	Both	Female	55-64	Yes	No	Yes	Yes	No	No	Yes	Yes	Yes	No	FALSE	TRUE	TRUE	TRUE	TRUE	Social media and television		Academic research				Call pharmacist for medication advise			Take him/her to the hospital					Heparin and Warfarin, Vital signs control		Vital signs control
Male	Al-Quds University	Third year	2.35--≤3.00 Good	Single	Rural	Pharmacy program	No			History of stroke in neighbors		Heart	Both	Male	<25	Yes	Yes	Yes	Yes	Yes	Yes	Yes	No	No	No	FALSE	TRUE	FALSE	Unsure	Unsure				Relative or personal experience					Splash cold water at the patient's face						Heparin and Warfarin
Female	Al-Quds University	Third year	3.00--≤3.65 Very Good	Single	Camp	Anesthesia program	No		Family history of stroke		Personally know someone with stroke	Other	Hemorrhagic	Male	55-64	No	No	No	No	No	Uncertain	No	No	No	Uncertain	FALSE	Unsure	FALSE	Unsure	FALSE			Academic research	Relative or personal experience	Textbook						Wait for spontaneous recovery	I don't know	Aspirin	Thrombolytic drugs					First aid
Male	An-Najah National University	Second year	3.65--4.00 Excellent	Single	Rural	Pharmacy program	Yes			History of stroke in neighbors		Heart	Both	The same for both geders	55-64	No	Yes	No	No	No	No	No	No	No	Uncertain	FALSE	FALSE	FALSE	TRUE	FALSE		Medical courses										I don't know	Aspirin						First aid
Male	An-Najah National University	Third year	2.35--≤3.00 Good	Single	Camp	Doctor of dental program	No			History of stroke in neighbors		Other	I don't know	Male	>65	No	Yes	No	No	No	Uncertain	No	No	No	No	FALSE	FALSE	FALSE	FALSE	FALSE		Medical courses										I don't know	Aspirin						First aid
Female	An-Najah National University	Fourth year	2.35--≤3.00 Good	Single	Rural	Pharmacy program	No		Family history of stroke			Brain	Both	Male	>65	Yes	Yes	Yes	Yes	Yes	No	Yes	Yes	Yes	Yes	FALSE	Unsure	TRUE	FALSE	TRUE		Medical courses				Call ambulance				Take him/her to the hospital			Aspirin			Surgery			First aid
Female	An-Najah National University	Third year	2.35--≤3.00 Good	Single	Rural	Biomedical sciences program (preclinical)	No				Personally know someone with stroke	Heart	Subtype of transient ischemic attack (TIA)	The same for both geders	>65	Yes	Yes	Yes	Yes	Yes	Yes	Yes	Uncertain	Uncertain	Yes	FALSE	TRUE	TRUE	TRUE	TRUE	Social media and television	Medical courses	Academic research				Call pharmacist for medication advise	Lay the patient at the ground	Splash cold water at the patient's face				Aspirin	Thrombolytic drugs	Heparin and Warfarin				First aid
Female	An-Najah National University	Second year	2.35--≤3.00 Good	Single	Urban	Doctor of pharmacy program	No		Family history of stroke			Heart	Subtype of transient ischemic attack (TIA)	Male	55-64	Yes	Yes	Yes	Yes	Yes	Yes	Yes	Yes	Yes	No	FALSE	FALSE	TRUE	TRUE	TRUE	Social media and television	Medical courses				Call ambulance				Take him/her to the hospital			Aspirin						First aid
Female	Al-Quds University	Second year	3.00--≤3.65 Very Good	Single	Urban	Biomedical sciences program (preclinical)	No				Personally know someone with stroke	Brain	Thrombotic	Male	>65	Yes	Yes	Uncertain	Yes	Yes	No	Yes	Yes	Yes	Uncertain	FALSE	TRUE	TRUE	TRUE	TRUE	Social media and television					Call ambulance							Aspirin						First aid
Female	An-Najah National University	Fourth year	2.35--≤3.00 Good	Single	Rural	Pharmacy program	Yes	Dealing with stroke patients in hospital of clinical care				Other	I don't know	Male	55-64	No	Yes	No	No	No	No	No	No	No	No	FALSE	FALSE	TRUE	TRUE	FALSE	Social media and television	Medical courses	Academic research			Call ambulance	Call pharmacist for medication advise	Lay the patient at the ground					Aspirin						First aid
Female	Al-Quds University	Second year	3.00--≤3.65 Very Good	Single	Rural	Biomedical sciences program (preclinical)	No				Personally know someone with stroke	Brain	I don't know	Female	55-64	Yes	Yes	Yes	Yes	Yes	Uncertain	Uncertain	Yes	Yes	Yes	FALSE	TRUE	TRUE	TRUE	TRUE	Social media and television							Lay the patient at the ground					Aspirin			Surgery			First aid
Female	An-Najah National University	Second year	1.7--≤2.35 Acceptable	Single	Urban	Physiotherapy program	No		Family history of stroke			Brain	Both	Male	45-54	Yes	Yes	Yes	No	Yes	No	Yes	Yes	Yes	No	FALSE	TRUE	TRUE	FALSE	TRUE	Social media and television			Relative or personal experience		Call ambulance							Aspirin						First aid
Female	An-Najah National University	Third year	3.65--4.00 Excellent	Married	Urban	Pharmacy program	No	Dealing with stroke patients in hospital of clinical care				Other	Both	Male	55-64	Yes	Yes	Yes	Yes	Yes	Yes	Yes	Yes	Yes	Yes	FALSE	TRUE	FALSE	TRUE	TRUE			Academic research			Call ambulance							Aspirin						First aid
Female	An-Najah National University	Fifth year	2.35--≤3.00 Good	Married	Rural	Nursing program	Yes		Family history of stroke			Brain	Both	Male	>65	Yes	Yes	Yes	No	Yes	No	Yes	No	Yes	Yes	FALSE	TRUE	TRUE	FALSE	FALSE			Academic research			Call ambulance							Aspirin						First aid
Male	Al-Quds University	Fourth year	2.35--≤3.00 Good	Single	Rural	Nursing program	Yes				Personally know someone with stroke	Brain	Both	The same for both geders	45-54	Yes	Yes	No	Yes	No	No	No	Yes	Yes	No	FALSE	FALSE	TRUE	FALSE	FALSE		Medical courses			Textbook	Call ambulance				Take him/her to the hospital			Aspirin	Thrombolytic drugs					First aid
Male	Al-Quds University	Sixth year	2.35--≤3.00 Good	Single	Rural	Doctor of Medicine program (clinical)	No				Personally know someone with stroke	Brain	Both	The same for both geders	55-64	Yes	Yes	Yes	Yes	Yes	No	Yes	Yes	Yes	No	FALSE	FALSE	TRUE	TRUE	TRUE		Medical courses		Relative or personal experience	Textbook	Call ambulance				Take him/her to the hospital			Aspirin	Thrombolytic drugs	Heparin and Warfarin				First aid
Male	Al-Quds University	Third year	3.00--≤3.65 Very Good	Single	Camp	Nursing program	No			History of stroke in neighbors		Brain	Thrombotic	Male	>65	No	Yes	Uncertain	Yes	No	No	No	Yes	Yes	Uncertain	FALSE	TRUE	Unsure	TRUE	FALSE					Textbook	Call ambulance				Take him/her to the hospital			Aspirin				Vital signs control		First aid
Male	An-Najah National University	Fifth year	2.35--≤3.00 Good	Married	Camp	Nursing program	No	Dealing with stroke patients in hospital of clinical care				Other	I don't know	Male	>65	No	Yes	No	No	No	No	No	No	No	No	FALSE	FALSE	FALSE	FALSE	TRUE					Textbook							I don't know						I don't know	First aid
Female	An-Najah National University	Second year	3.00--≤3.65 Very Good	Single	Camp	Nursing program	Yes	Dealing with stroke patients in hospital of clinical care				Brain	Subtype of transient ischemic attack (TIA)	Female	>65	Yes	No	No	No	No	No	No	No	Yes	Yes	FALSE	FALSE	Unsure	Unsure	Unsure		Medical courses		Relative or personal experience		Call ambulance		Lay the patient at the ground			Wait for spontaneous recovery						Vital signs control		First aid
Female	An-Najah National University	Second year	2.35--≤3.00 Good	Single	Urban	Medical analysis program	No			History of stroke in neighbors	Personally know someone with stroke	Brain	I don't know	Male	<25	No	No	No	No	No	No	No	No	Yes	No	FALSE	FALSE	FALSE	Unsure	FALSE		Medical courses	Academic research			Call ambulance	Call pharmacist for medication advise	Lay the patient at the ground			Wait for spontaneous recovery			Thrombolytic drugs					First aid
Female	An-Najah National University	Second year	2.35--≤3.00 Good	Single	Urban	Hearing and speech program	No				Personally know someone with stroke	Other	Both	The same for both geders	>65	No	No	No	No	No	No	No	No	No	No	FALSE	FALSE	FALSE	FALSE	FALSE	Social media and television					Call ambulance								Thrombolytic drugs					First aid
Female	An-Najah National University	Second year	3.00--≤3.65 Very Good	Single	Urban	Physiotherapy program	No		Family history of stroke			Brain	Thrombotic	Male	55-64	Yes	Yes	Yes	Uncertain	No	Uncertain	Yes	Yes	Uncertain	Uncertain	FALSE	TRUE	TRUE	Unsure	TRUE	Social media and television	Medical courses		Relative or personal experience		Call ambulance				Take him/her to the hospital				Thrombolytic drugs			Vital signs control		First aid
Female	Arab American University	Second year	3.00--≤3.65 Very Good	Single	Urban	Medical analysis program	No				Personally know someone with stroke	Brain	Both	Female	>65	No	No	No	No	No	No	No	Yes	No	No	FALSE	FALSE	FALSE	TRUE	FALSE	Social media and television	Medical courses	Academic research			Call ambulance		Lay the patient at the ground		Take him/her to the hospital				Thrombolytic drugs			Vital signs control		First aid
Female	Al-Quds University	Second year	3.00--≤3.65 Very Good	Single	Rural	Doctor of Medicine program (clinical)	No				Personally know someone with stroke	Brain	Subtype of transient ischemic attack (TIA)	Male	>65	Yes	Yes	Yes	Yes	Yes	No	Yes	No	Yes	Uncertain	FALSE	FALSE	TRUE	TRUE	TRUE		Medical courses			Textbook			Lay the patient at the ground		Take him/her to the hospital					Heparin and Warfarin				First aid
Female	An-Najah National University	Fifth year	3.00--≤3.65 Very Good	Married	Urban	Doctor of Medicine program (clinical)	No	Dealing with stroke patients in hospital of clinical care				Brain	Both	Female	>65	No	No	No	No	No	No	No	No	No	No	FALSE	FALSE	FALSE	FALSE	FALSE		Medical courses				Call ambulance								Thrombolytic drugs					First aid
Female	An-Najah National University	Second year	2.35--≤3.00 Good	Single	Rural	Biomedical sciences program (preclinical)	No		Family history of stroke			Heart	Both	Male	55-64	Yes	Yes	Yes	Yes	Yes	Yes	Yes	Yes	Yes	No	FALSE	FALSE	TRUE	TRUE	TRUE		Medical courses				Call ambulance												I don't know	First aid
Male	An-Najah National University	Second year	3.00--≤3.65 Very Good	Single	Rural	Pharmacy program	No				Personally know someone with stroke	Brain	Thrombotic	The same for both geders	25-45	Yes	Yes	Yes	No	Yes	Yes	Yes	No	Yes	Yes	FALSE	TRUE	TRUE	TRUE	TRUE		Medical courses				Call ambulance								Thrombolytic drugs					First aid
Male	An-Najah National University	Second year	2.35--≤3.00 Good	Single	Camp	Anesthesia program	Yes			History of stroke in neighbors		Other	I don't know	Male	55-64	Yes	Yes	No	No	Yes	No	Yes	No	Yes	Yes	FALSE	TRUE	TRUE	FALSE	TRUE	Social media and television						Call pharmacist for medication advise							Thrombolytic drugs					First aid
Male	An-Najah National University	Second year	3.00--≤3.65 Very Good	Single	Rural	Doctor of dental program	Yes		Family history of stroke			Heart	I don't know	Male	55-64	Uncertain	Yes	No	Yes	No	No	No	Uncertain	No	Yes	FALSE	TRUE	TRUE	FALSE	FALSE	Social media and television							Lay the patient at the ground										I don't know	First aid
Male	An-Najah National University	Fourth year	2.35--≤3.00 Good	Single	Urban	Pharmacy program	No		Family history of stroke			Heart	Hemorrhagic	Male	45-54	Yes	Yes	Yes	No	Yes	No	No	No	No	No	FALSE	TRUE	FALSE	FALSE	FALSE		Medical courses	Academic research									I don't know	Aspirin
Male	Al-Quds University	Second year	2.35--≤3.00 Good	Single	Urban	Doctor of Medicine program (clinical)	No	Dealing with stroke patients in hospital of clinical care				Heart	Thrombotic	Male	45-54	Yes	No	No	Yes	Uncertain	Uncertain	Yes	Yes	Yes	No	FALSE	TRUE	FALSE	Unsure	TRUE		Medical courses		Relative or personal experience		Call ambulance				Take him/her to the hospital		I don't know	Aspirin	Thrombolytic drugs	Heparin and Warfarin
Female	An-Najah National University	Third year	2.35--≤3.00 Good	Married	Urban	Pharmacy program	Yes		Family history of stroke			Other	Subtype of transient ischemic attack (TIA)	Male	>65	Yes	Yes	Yes	No	Yes	Uncertain	No	No	Yes	No	FALSE	FALSE	TRUE	TRUE	FALSE		Medical courses			Textbook					Take him/her to the hospital			Aspirin
Female	An-Najah National University	Third year	3.00--≤3.65 Very Good	Single	Urban	Doctor of dental program	No	Dealing with stroke patients in hospital of clinical care				Heart	I don't know	Male	55-64	Yes	No	Yes	No	No	No	No	Yes	Yes	No	FALSE	FALSE	TRUE	TRUE	FALSE		Medical courses				Call ambulance	Call pharmacist for medication advise						Aspirin
Female	An-Najah National University	Third year	3.65--4.00 Excellent	Single	Rural	Pharmacy program	No				Personally know someone with stroke	Heart	Both	Female	>65	No	No	No	No	No	No	No	No	No	No	FALSE	FALSE	FALSE	TRUE	TRUE			Academic research							Take him/her to the hospital			Aspirin		Heparin and Warfarin
Female	An-Najah National University	Fourth year	2.35--≤3.00 Good	Single	Urban	Pharmacy program	Yes				Personally know someone with stroke	Heart	Both	Female	45-54	Uncertain	Uncertain	Uncertain	Uncertain	Uncertain	Uncertain	Uncertain	Uncertain	No	Yes	FALSE	TRUE	TRUE	FALSE	FALSE			Academic research				Call pharmacist for medication advise						Aspirin
Female	An-Najah National University	Second year	2.35--≤3.00 Good	Single	Urban	Medical analysis program	No			History of stroke in neighbors		Brain	Thrombotic	Male	<25	Yes	No	Yes	Yes	No	No	No	Yes	Yes	Uncertain	FALSE	TRUE	TRUE	FALSE	TRUE			Academic research			Call ambulance							Aspirin
Female	An-Najah National University	Second year	2.35--≤3.00 Good	Single	Urban	Medical analysis program	No			History of stroke in neighbors		Brain	Thrombotic	Male	<25	Yes	No	Yes	Yes	No	No	No	Yes	No	Uncertain	FALSE	TRUE	TRUE	FALSE	TRUE			Academic research			Call ambulance							Aspirin
Female	An-Najah National University	Second year	2.35--≤3.00 Good	Single	Urban	Medical analysis program	No			History of stroke in neighbors		Brain	Thrombotic	Male	<25	Yes	No	Yes	Yes	No	No	No	Yes	Yes	Uncertain	FALSE	TRUE	TRUE	FALSE	TRUE			Academic research			Call ambulance							Aspirin
Female	An-Najah National University	Second year	2.35--≤3.00 Good	Single	Urban	Medical analysis program	No			History of stroke in neighbors		Brain	Thrombotic	Male	<25	Yes	No	Yes	Yes	No	No	No	Yes	Yes	Uncertain	FALSE	TRUE	TRUE	FALSE	TRUE			Academic research			Call ambulance							Aspirin
Female	An-Najah National University	Fifth year	3.00--≤3.65 Very Good	Single	Urban	Pharmacy program	Yes	Dealing with stroke patients in hospital of clinical care				Brain	Subtype of transient ischemic attack (TIA)	Female	>65	Yes	Yes	Yes	Yes	Yes	No	Yes	Yes	Yes	No	FALSE	TRUE	FALSE	TRUE	TRUE		Medical courses				Call ambulance				Take him/her to the hospital			Aspirin	Thrombolytic drugs
Female	An-Najah National University	Third year	3.00--≤3.65 Very Good	Single	Urban	Pharmacy program	Yes	Dealing with stroke patients in hospital of clinical care				Brain	Subtype of transient ischemic attack (TIA)	Female	>65	Yes	Yes	Yes	Yes	Yes	No	Yes	Yes	Yes	No	FALSE	TRUE	FALSE	TRUE	TRUE		Medical courses				Call ambulance				Take him/her to the hospital			Aspirin	Thrombolytic drugs
Male	Arab American University	Fifth year	1.7--≤2.35 Acceptable	Single	Camp	Doctor of Medicine program (clinical)	Yes	Dealing with stroke patients in hospital of clinical care				Brain	I don't know	The same for both geders	>65	Yes	Yes	No	Yes	Yes	Yes	Yes	Yes	Yes	Uncertain	FALSE	TRUE	TRUE	TRUE	FALSE		Medical courses			Textbook	Call ambulance				Take him/her to the hospital			Aspirin	Thrombolytic drugs
Male	Al-Quds University	Sixth year	3.00--≤3.65 Very Good	Single	Urban	Doctor of Medicine program (clinical)	Yes			History of stroke in neighbors	Personally know someone with stroke	Brain	I don't know	Female	>65	Yes	Yes	Uncertain	Uncertain	Yes	No	Yes	Yes	Yes	Uncertain	FALSE	FALSE	FALSE	FALSE	TRUE		Medical courses			Textbook					Take him/her to the hospital			Aspirin
Male	An-Najah National University	Fourth year	2.35--≤3.00 Good	Single	Urban	Nursing program	Yes		Family history of stroke			Other	Subtype of transient ischemic attack (TIA)	Male	45-54	Yes	Yes	Yes	Yes	Yes	Yes	Yes	Yes	Yes	Yes	FALSE	TRUE	TRUE	TRUE	FALSE	Social media and television								Splash cold water at the patient's face				Aspirin
Male	Al-Quds University	Fifth year	3.65--4.00 Excellent	Single	Urban	Doctor of Medicine program (clinical)	No		Family history of stroke			Brain	Both	The same for both geders	>65	Yes	Yes	Uncertain	Yes	Uncertain	No	No	Yes	Yes	No	FALSE	FALSE	FALSE	FALSE	FALSE		Medical courses			Textbook			Lay the patient at the ground		Take him/her to the hospital			Aspirin		Heparin and Warfarin
Male	Arab American University	Fifth year	2.35--≤3.00 Good	Single	Urban	Doctor of Medicine program (clinical)	Yes		Family history of stroke		Personally know someone with stroke	Brain	Both	Male	55-64	Yes	Yes	No	Yes	Yes	Uncertain	Yes	Yes	Yes	No	FALSE	TRUE	TRUE	TRUE	FALSE		Medical courses			Textbook	Call ambulance				Take him/her to the hospital			Aspirin	Thrombolytic drugs	Heparin and Warfarin		Vital signs control
Male	Arab American University	Third year	3.00--≤3.65 Very Good	Single	Rural	Nursing program	No				Personally know someone with stroke	Brain	Hemorrhagic	Female	45-54	Yes	Yes	Uncertain	Yes	Yes	No	Yes	Yes	Yes	No	FALSE	FALSE	TRUE	TRUE	Unsure		Medical courses			Textbook					Take him/her to the hospital			Aspirin				Vital signs control
Male	An-Najah National University	Third year	1.7--≤2.35 Acceptable	Single	Urban	Medical analysis program	No	Dealing with stroke patients in hospital of clinical care				Other	I don't know	Male	25-45	Uncertain	Yes	No	No	No	No	Yes	No	Yes	No	FALSE	TRUE	TRUE	FALSE	TRUE		Medical courses										I don't know						I don't know
Male	An-Najah National University	Fifth year	2.35--≤3.00 Good	Single	Urban	Pharmacy program	No		Family history of stroke			Other	Thrombotic	Male	25-45	No	Yes	No	No	Yes	No	No	No	No	No	FALSE	FALSE	FALSE	FALSE	FALSE	Social media and television											I don't know						I don't know
Male	Arab American University	Fourth year	2.35--≤3.00 Good	Single	Camp	Pharmacy program	No				Personally know someone with stroke	Other	Hemorrhagic	The same for both geders	55-64	Yes	Yes	No	No	No	No	No	Yes	Yes	No	FALSE	Unsure	FALSE	FALSE	TRUE			Academic research								Wait for spontaneous recovery			Thrombolytic drugs
Female	An-Najah National University	Third year	2.35--≤3.00 Good	Single	Rural	Doctor of Medicine program (clinical)	No			History of stroke in neighbors		Heart	I don't know	Male	>65	No	No	No	No	No	No	No	No	No	Yes	FALSE	FALSE	Unsure	FALSE	FALSE				Relative or personal experience						Take him/her to the hospital						Surgery
Female	An-Najah National University	Third year	2.35--≤3.00 Good	Single	Urban	Biomedical sciences program (preclinical)	Yes		Family history of stroke		Personally know someone with stroke	Brain	Subtype of transient ischemic attack (TIA)	Male	>65	No	No	No	No	Yes	Yes	No	No	No	No	FALSE	TRUE	FALSE	TRUE	TRUE		Medical courses								Take him/her to the hospital					Heparin and Warfarin
Female	An-Najah National University	Third year	2.35--≤3.00 Good	Single	Urban	Biomedical sciences program (preclinical)	No				Personally know someone with stroke	Brain	Thrombotic	Female	55-64	Yes	Yes	No	Yes	Uncertain	Yes	No	No	No	No	FALSE	FALSE	TRUE	FALSE	FALSE				Relative or personal experience		Call ambulance									Heparin and Warfarin
Female	An-Najah National University	Fourth year	1.7--≤2.35 Acceptable	Married	Urban	Pharmacy program	Yes		Family history of stroke		Personally know someone with stroke	Brain	Hemorrhagic	Male	45-54	Yes	No	No	Yes	Yes	Yes	No	Yes	Yes	Yes	FALSE	Unsure	TRUE	FALSE	FALSE	Social media and television						Call pharmacist for medication advise								Heparin and Warfarin
Female	An-Najah National University	Second year	2.35--≤3.00 Good	Single	Rural	Physiotherapy program	No				Personally know someone with stroke	Brain	I don't know	The same for both geders	45-54	Uncertain	Yes	Yes	Yes	Yes	Yes	Uncertain	Yes	Yes	Yes	FALSE	TRUE	FALSE	FALSE	Unsure				Relative or personal experience			Call pharmacist for medication advise									Surgery
Female	An-Najah National University	Third year	2.35--≤3.00 Good	Single	Urban	Nursing program	Yes	Dealing with stroke patients in hospital of clinical care				Other	I don't know	Male	25-45	No	Yes	No	No	No	No	No	No	No	No	FALSE	TRUE	TRUE	TRUE	TRUE					Textbook	Call ambulance										Surgery
Female	An-Najah National University	Second year	1.7--≤2.35 Acceptable	Single	Camp	Medical analysis program	No				Personally know someone with stroke	Brain	Thrombotic	Male	>65	Yes	Yes	Yes	Yes	Yes	Yes	No	Yes	Yes	No	FALSE	TRUE	TRUE	TRUE	TRUE	Social media and television					Call ambulance								Thrombolytic drugs
Female	An-Najah National University	Fourth year	3.00--≤3.65 Very Good	Single	Urban	Doctor of pharmacy program	No				Personally know someone with stroke	Brain	Hemorrhagic	Male	55-64	Yes	Yes	No	Yes	Yes	Uncertain	Yes	No	Uncertain	No	FALSE	TRUE	TRUE	Unsure	TRUE				Relative or personal experience		Call ambulance												I don't know
Female	Arab American University	Second year	2.35--≤3.00 Good	Single	Urban	Pharmacy program	No				Personally know someone with stroke	Other	Thrombotic	The same for both geders	>65	Uncertain	Yes	Yes	Yes	Yes	No	Yes	Yes	Yes	No	FALSE	TRUE	TRUE	TRUE	TRUE		Medical courses	Academic research			Call ambulance								Thrombolytic drugs
Male	Al-Quds University	Third year	3.00--≤3.65 Very Good	Single	Rural	Nursing program	No		Family history of stroke			Brain	Hemorrhagic	Female	55-64	No	Yes	No	No	No	No	No	Yes	Uncertain	No	FALSE	FALSE	Unsure	Unsure	FALSE			Academic research							Take him/her to the hospital								I don't know
Male	An-Najah National University	Second year	3.65--4.00 Excellent	Single	Rural	Pharmacy program	Yes			History of stroke in neighbors		Heart	Both	The same for both geders	55-64	No	Yes	No	No	No	No	No	No	No	Uncertain	FALSE	FALSE	FALSE	TRUE	FALSE		Medical courses				Call ambulance			Splash cold water at the patient's face	Take him/her to the hospital								I don't know
Male	Arab American University	Third year	3.00--≤3.65 Very Good	Single	Camp	Pharmacy program	No				Personally know someone with stroke	Brain	Hemorrhagic	Female	55-64	No	No	No	No	No	No	No	Uncertain	No	No	FALSE	FALSE	FALSE	FALSE	FALSE	Social media and television	Medical courses								Take him/her to the hospital					Heparin and Warfarin
Male	An-Najah National University	Fourth year	2.35--≤3.00 Good	Single	Rural	Pharmacy program	No		Family history of stroke			Brain	Thrombotic	Male	55-64	Yes	Yes	No	Yes	No	No	No	Yes	Yes	Yes	FALSE	TRUE	FALSE	TRUE	FALSE		Medical courses				Call ambulance	Call pharmacist for medication advise								Heparin and Warfarin
Male	Al-Quds University	Fifth year	3.65--4.00 Excellent	Single	Urban	Pharmacy program	No				Personally know someone with stroke	Brain	Both	The same for both geders	55-64	Yes	Yes	Yes	Yes	Uncertain	No	No	Yes	Yes	No	FALSE	FALSE	FALSE	FALSE	TRUE		Medical courses								Take him/her to the hospital				Thrombolytic drugs	Heparin and Warfarin
Male	An-Najah National University	Third year	2.35--≤3.00 Good	Single	Urban	Doctor of Medicine program (clinical)	Yes				Personally know someone with stroke	Heart	Thrombotic	Male	55-64	No	Yes	No	No	No	No	No	No	No	No	FALSE	FALSE	FALSE	FALSE	FALSE		Medical courses				Call ambulance								Thrombolytic drugs
Male	An-Najah National University	Fifth year	2.35--≤3.00 Good	Single	Urban	Medical analysis program	Yes				Personally know someone with stroke	Brain	Thrombotic	Male	<25	No	Yes	No	No	No	No	Yes	No	Yes	No	FALSE	FALSE	FALSE	FALSE	FALSE		Medical courses								Take him/her to the hospital						Surgery
Male	Al-Quds University	Fourth year	3.00--≤3.65 Very Good	Single	Rural	Nursing program	Yes	Dealing with stroke patients in hospital of clinical care				Brain	Both	The same for both geders	45-54	Yes	Yes	No	Yes	No	No	No	Yes	Yes	No	FALSE	FALSE	TRUE	TRUE	TRUE		Medical courses		Relative or personal experience						Take him/her to the hospital				Thrombolytic drugs	Heparin and Warfarin
Male	Arab American University	Fourth year	2.35--≤3.00 Good	Single	Camp	Doctor of Medicine program (clinical)	Yes				Personally know someone with stroke	Brain	I don't know	The same for both geders	55-64	Yes	Yes	Uncertain	Yes	Yes	Uncertain	Uncertain	Yes	Yes	Uncertain	FALSE	TRUE	FALSE	Unsure	TRUE					Textbook					Take him/her to the hospital					Heparin and Warfarin
Male	Arab American University	Fourth year	3.00--≤3.65 Very Good	Single	Rural	Nursing program	No				Personally know someone with stroke	Brain	Both	The same for both geders	55-64	No	Yes	No	No	No	No	No	Yes	No	No	FALSE	FALSE	FALSE	FALSE	FALSE	Social media and television	Medical courses								Take him/her to the hospital								I don't know
Male	An-Najah National University	Third year	2.35--≤3.00 Good	Single	Urban	Anesthesia program	Yes				Personally know someone with stroke	Heart	Subtype of transient ischemic attack (TIA)	Female	<25	No	Yes	No	Yes	No	No	No	No	No	No	FALSE	FALSE	FALSE	FALSE	FALSE		Medical courses				Call ambulance	Call pharmacist for medication advise											I don't know
Male	Arab American University	Third year	3.00--≤3.65 Very Good	Single	Urban	Doctor of dental program	No		Family history of stroke			Heart	I don't know	Male	55-64	Yes	Yes	No	No	Yes	No	No	No	Yes	Uncertain	FALSE	FALSE	FALSE	TRUE	FALSE		Medical courses		Relative or personal experience		Call ambulance												I don't know
Male	An-Najah National University	Third year	3.00--≤3.65 Very Good	Single	Urban	Doctor of Medicine program (clinical)	Yes	Dealing with stroke patients in hospital of clinical care				Brain	Thrombotic	Male	45-54	Yes	Yes	Yes	Yes	Yes	No	Yes	Yes	Yes	Yes	FALSE	TRUE	TRUE	TRUE	TRUE			Academic research			Call ambulance								Thrombolytic drugs	Heparin and Warfarin
Male	Arab American University	Third year	3.65--4.00 Excellent	Single	Rural	Pharmacy program	No		Family history of stroke		Personally know someone with stroke	Heart	Hemorrhagic	Female	45-54	Yes	Yes	Yes	Yes	Yes	Yes	Yes	Yes	Yes	Yes	FALSE	TRUE	Unsure	FALSE	TRUE		Medical courses								Take him/her to the hospital				Thrombolytic drugs
Male	Arab American University	Fourth year	2.35--≤3.00 Good	Single	Rural	Nursing program	No		Family history of stroke		Personally know someone with stroke	Brain	Both	The same for both geders	55-64	Uncertain	Uncertain	Uncertain	Yes	Yes	No	No	No	No	No	FALSE	TRUE	Unsure	TRUE	FALSE		Medical courses				Call ambulance									Heparin and Warfarin
Male	Arab American University	Fourth year	3.00--≤3.65 Very Good	Single	Camp	Doctor of Medicine program (clinical)	No	Dealing with stroke patients in hospital of clinical care				Brain	Both	Male	55-64	Yes	Yes	No	Yes	Yes	No	Yes	Yes	Yes	No	FALSE	FALSE	FALSE	TRUE	Unsure	Social media and television			Relative or personal experience						Take him/her to the hospital					Heparin and Warfarin
Male	Arab American University	Third year	3.00--≤3.65 Very Good	Single	Camp	Nursing program	No				Personally know someone with stroke	Other	I don't know	The same for both geders	45-54	Uncertain	Yes	Uncertain	Uncertain	Uncertain	No	Yes	Yes	Yes	No	FALSE	FALSE	TRUE	Unsure	Unsure		Medical courses								Take him/her to the hospital					Heparin and Warfarin
Male	Arab American University	Third year	3.65--4.00 Excellent	Single	Camp	Pharmacy program	No	Dealing with stroke patients in hospital of clinical care				Heart	Hemorrhagic	Female	55-64	Yes	Yes	No	Yes	No	No	No	Yes	Yes	No	FALSE	FALSE	Unsure	Unsure	Unsure		Medical courses			Textbook			Lay the patient at the ground						Thrombolytic drugs	Heparin and Warfarin
Male	Al-Quds University	Fourth year	2.35--≤3.00 Good	Single	Camp	Pharmacy program	No			History of stroke in neighbors		Brain	Both	Male	>65	Yes	Yes	No	No	No	No	No	Uncertain	Uncertain	No	FALSE	Unsure	TRUE	FALSE	Unsure		Medical courses	Academic research							Take him/her to the hospital					Heparin and Warfarin, Vital signs control		Vital signs control
Male	Arab American University	Third year	3.00--≤3.65 Very Good	Single	Rural	Nursing program	No			History of stroke in neighbors		Heart	Hemorrhagic	Female	45-54	No	Yes	Uncertain	Yes	No	No	Uncertain	Uncertain	No	Yes	FALSE	TRUE	Unsure	TRUE	FALSE					Textbook					Take him/her to the hospital							Vital signs control
Male	An-Najah National University	Second year	2.35--≤3.00 Good	Single	Camp	Nursing program	Yes		Family history of stroke			Other	I don't know	Male	>65	Yes	No	No	Uncertain	Uncertain	Yes	Yes	Yes	Uncertain	No	FALSE	FALSE	TRUE	TRUE	TRUE		Medical courses					Call pharmacist for medication advise								Heparin and Warfarin
Male	Al-Quds University	Fourth year	2.35--≤3.00 Good	Single	Rural	Nursing program	Yes	Dealing with stroke patients in hospital of clinical care				Brain	Both	The same for both geders	>65	Yes	Yes	Yes	Yes	Yes	Uncertain	Yes	Yes	Yes	No	FALSE	TRUE	TRUE	TRUE	TRUE		Medical courses	Academic research			Call ambulance								Thrombolytic drugs
Male	Al-Quds University	Fourth year	3.65--4.00 Excellent	Single	Rural	Pharmacy program	Yes			History of stroke in neighbors		Other	Hemorrhagic	Male	55-64	Yes	Yes	No	Uncertain	Uncertain	No	Uncertain	Yes	Yes	No	FALSE	Unsure	Unsure	TRUE	FALSE		Medical courses				Call ambulance											Vital signs control
Male	Arab American University	Fifth year	3.65--4.00 Excellent	Single	Camp	Doctor of Medicine program (clinical)	Yes				Personally know someone with stroke	Brain	Hemorrhagic	Male	55-64	Yes	Yes	No	Yes	Yes	No	Yes	Yes	Yes	No	FALSE	TRUE	FALSE	TRUE	TRUE		Medical courses	Academic research						Splash cold water at the patient's face	Take him/her to the hospital					Heparin and Warfarin
Male	An-Najah National University	Third year	2.35--≤3.00 Good	Single	Urban	Physiotherapy program	No			History of stroke in neighbors		Brain	Both	The same for both geders	45-54	No	No	No	No	Uncertain	Uncertain	No	Yes	No	No	FALSE	FALSE	FALSE	TRUE	TRUE		Medical courses								Take him/her to the hospital				Thrombolytic drugs	Heparin and Warfarin
Female	An-Najah National University	Second year	3.65--4.00 Excellent	Single	Urban	Biomedical sciences program (preclinical)	No	Dealing with stroke patients in hospital of clinical care				Brain	Thrombotic	Male	>65	Yes	Yes	Yes	Uncertain	Yes	Yes	Yes	Yes	Yes	Uncertain	TRUE	TRUE	TRUE	Unsure	TRUE	Social media and television	Medical courses				Call ambulance		Lay the patient at the ground				I don't know	Aspirin	Thrombolytic drugs	Heparin and Warfarin				First aid
Male	An-Najah National University	Third year	2.35--≤3.00 Good	Single	Urban	Biomedical sciences program (preclinical)	No	Dealing with stroke patients in hospital of clinical care				Brain	Subtype of transient ischemic attack (TIA)	Male	55-64	Yes	Yes	Uncertain	Yes	Yes	Uncertain	Yes	Yes	Yes	Yes	TRUE	TRUE	TRUE	TRUE	TRUE		Medical courses		Relative or personal experience		Call ambulance			Splash cold water at the patient's face	Take him/her to the hospital		I don't know	Aspirin					I don't know	First aid
Female	An-Najah National University	Fourth year	2.35--≤3.00 Good	Single	Urban	Pharmacy program	No			History of stroke in neighbors		Brain	Subtype of transient ischemic attack (TIA)	Male	55-64	Yes	Yes	Yes	Yes	Yes	Yes	Yes	Uncertain	Yes	Yes	TRUE	TRUE	TRUE	TRUE	TRUE	Social media and television			Relative or personal experience		Call ambulance	Call pharmacist for medication advise			Take him/her to the hospital	Wait for spontaneous recovery		Aspirin	Thrombolytic drugs	Heparin and Warfarin	Surgery			First aid
Female	Al-Quds University	Fourth year	3.00--≤3.65 Very Good	Single	Urban	Nursing program	No	Dealing with stroke patients in hospital of clinical care				Heart	Subtype of transient ischemic attack (TIA)	The same for both geders	45-54	Yes	Uncertain	Uncertain	Uncertain	Yes	Yes	Yes	Uncertain	Yes	Yes	TRUE	Unsure	TRUE	TRUE	Unsure	Social media and television	Medical courses	Academic research	Relative or personal experience	Textbook			Lay the patient at the ground	Splash cold water at the patient's face	Take him/her to the hospital	Wait for spontaneous recovery		Aspirin				Vital signs control		First aid
Female	An-Najah National University	Third year	2.35--≤3.00 Good	Single	Rural	Nursing program	No	Dealing with stroke patients in hospital of clinical care		History of stroke in neighbors		Brain	Thrombotic	Male	55-64	Yes	Yes	Yes	Yes	Yes	No	Yes	Yes	Yes	Yes	TRUE	TRUE	TRUE	FALSE	TRUE	Social media and television	Medical courses	Academic research	Relative or personal experience	Textbook	Call ambulance				Take him/her to the hospital	Wait for spontaneous recovery		Aspirin	Thrombolytic drugs	Heparin and Warfarin	Surgery	Vital signs control		First aid
Male	Al-Quds University	Sixth year	3.00--≤3.65 Very Good	Single	Camp	Doctor of Medicine program (clinical)	Yes				Personally know someone with stroke	Brain	Both	Male	>65	Yes	Yes	Yes	Yes	Yes	No	Yes	Yes	Yes	No	TRUE	TRUE	TRUE	TRUE	TRUE		Medical courses			Textbook	Call ambulance					Wait for spontaneous recovery		Aspirin	Thrombolytic drugs	Heparin and Warfarin				First aid
Female	An-Najah National University	Second year	3.65--4.00 Excellent	Married	Urban	Pharmacy program	Yes		Family history of stroke			Brain	Thrombotic	The same for both geders	55-64	Yes	Yes	Yes	Yes	Yes	Yes	Yes	Yes	Yes	No	TRUE	TRUE	TRUE	TRUE	TRUE				Relative or personal experience		Call ambulance							Aspirin						First aid
Female	An-Najah National University	Third year	2.35--≤3.00 Good	Single	Rural	Anesthesia program	No		Family history of stroke			Brain	Both	The same for both geders	45-54	Yes	Uncertain	Yes	Uncertain	Yes	Uncertain	Yes	Yes	Yes	Uncertain	TRUE	Unsure	TRUE	TRUE	TRUE		Medical courses	Academic research	Relative or personal experience		Call ambulance				Take him/her to the hospital			Aspirin						First aid
Female	An-Najah National University	Third year	2.35--≤3.00 Good	Single	Rural	Biomedical sciences program (preclinical)	No				Personally know someone with stroke	Brain	Both	Female	25-45	Yes	Yes	Yes	Yes	Yes	Yes	Yes	Yes	Yes	Uncertain	TRUE	TRUE	TRUE	TRUE	TRUE		Medical courses	Academic research			Call ambulance							Aspirin	Thrombolytic drugs					First aid
Female	An-Najah National University	Second year	2.35--≤3.00 Good	Single	Urban	Doctor of dental program	No				Personally know someone with stroke	Brain	Thrombotic	Male	>65	Yes	Yes	Yes	Yes	Yes	Uncertain	Yes	Yes	Yes	Yes	TRUE	TRUE	TRUE	TRUE	TRUE		Medical courses		Relative or personal experience		Call ambulance	Call pharmacist for medication advise			Take him/her to the hospital			Aspirin	Thrombolytic drugs	Heparin and Warfarin	Surgery			First aid
Female	An-Najah National University	Second year	2.35--≤3.00 Good	Single	Rural	Nursing program	No			History of stroke in neighbors		Brain	Both	Female	55-64	Yes	Yes	Yes	Yes	Uncertain	Uncertain	Yes	Yes	Yes	Uncertain	TRUE	TRUE	TRUE	Unsure	TRUE	Social media and television	Medical courses		Relative or personal experience		Call ambulance				Take him/her to the hospital			Aspirin	Thrombolytic drugs	Heparin and Warfarin		Vital signs control		First aid
Female	An-Najah National University	Third year	1.7--≤2.35 Acceptable	Single	Urban	Pharmacy program	No		Family history of stroke			Heart	Both	Male	55-64	Yes	Yes	No	Yes	Yes	No	Yes	Yes	Yes	No	TRUE	TRUE	TRUE	TRUE	Unsure		Medical courses	Academic research	Relative or personal experience		Call ambulance	Call pharmacist for medication advise			Take him/her to the hospital			Aspirin				Vital signs control		First aid
Female	Arab American University	Third year	3.00--≤3.65 Very Good	Single	Urban	Medical analysis program	No		Family history of stroke		Personally know someone with stroke	Heart	Thrombotic	Male	45-54	Yes	Yes	No	Yes	Yes	Yes	Yes	Yes	Yes	No	TRUE	TRUE	TRUE	TRUE	TRUE	Social media and television	Medical courses		Relative or personal experience		Call ambulance		Lay the patient at the ground		Take him/her to the hospital			Aspirin		Heparin and Warfarin				First aid
Female	An-Najah National University	Third year	3.00--≤3.65 Very Good	Single	Rural	Pharmacy program	No				Personally know someone with stroke	Brain	Thrombotic	Female	55-64	Yes	Yes	Yes	Yes	Yes	Yes	Yes	Yes	Yes	Yes	TRUE	TRUE	TRUE	TRUE	TRUE	Social media and television	Medical courses	Academic research	Relative or personal experience	Textbook	Call ambulance	Call pharmacist for medication advise						Aspirin	Thrombolytic drugs	Heparin and Warfarin	Surgery	Vital signs control		First aid
Female	Al-Quds University	Fourth year	2.35--≤3.00 Good	Single	Urban	Pharmacy program	No		Family history of stroke		Personally know someone with stroke	Brain	Thrombotic	Male	55-64	Yes	Yes	Uncertain	Yes	Yes	Uncertain	Yes	Yes	Uncertain	Yes	TRUE	Unsure	Unsure	Unsure	TRUE	Social media and television	Medical courses	Academic research	Relative or personal experience	Textbook	Call ambulance				Take him/her to the hospital			Aspirin	Thrombolytic drugs	Heparin and Warfarin		Vital signs control		First aid
Female	An-Najah National University	Second year	3.00--≤3.65 Very Good	Single	Rural	Biomedical sciences program (preclinical)	No				Personally know someone with stroke	Brain	Both	Male	>65	Yes	Yes	Yes	Yes	Yes	Uncertain	Yes	Yes	Yes	Uncertain	TRUE	TRUE	TRUE	TRUE	TRUE		Medical courses				Call ambulance				Take him/her to the hospital			Aspirin						First aid
Female	An-Najah National University	Third year	2.35--≤3.00 Good	Single	Urban	Nursing program	No	Dealing with stroke patients in hospital of clinical care	Family history of stroke			Brain	Both	Female	>65	No	Yes	No	No	Yes	No	No	No	No	No	TRUE	TRUE	TRUE	Unsure	TRUE		Medical courses								Take him/her to the hospital			Aspirin						First aid
Female	An-Najah National University	Third year	3.65--4.00 Excellent	Single	Rural	Biomedical sciences program (preclinical)	No				Personally know someone with stroke	Brain	Subtype of transient ischemic attack (TIA)	Male	>65	Yes	Yes	Yes	Yes	Yes	Uncertain	Yes	Yes	Yes	Uncertain	TRUE	TRUE	TRUE	TRUE	TRUE		Medical courses				Call ambulance							Aspirin						First aid
Female	An-Najah National University	Third year	3.00--≤3.65 Very Good	Single	Rural	Doctor of dental program	Yes		Family history of stroke	History of stroke in neighbors		Heart	Thrombotic	Male	45-54	Yes	Yes	Yes	Uncertain	Yes	Uncertain	Uncertain	No	Yes	Uncertain	TRUE	TRUE	TRUE	Unsure	TRUE	Social media and television		Academic research		Textbook	Call ambulance		Lay the patient at the ground		Take him/her to the hospital			Aspirin		Heparin and Warfarin				First aid
Female	Arab American University	Second year	2.35--≤3.00 Good	Single	Rural	Medical analysis program	No	Dealing with stroke patients in hospital of clinical care	Family history of stroke			Brain	Hemorrhagic	Male	>65	Yes	Yes	Yes	Yes	Yes	Yes	Yes	Yes	Yes	Yes	TRUE	TRUE	TRUE	TRUE	TRUE	Social media and television	Medical courses			Textbook	Call ambulance		Lay the patient at the ground	Splash cold water at the patient's face	Take him/her to the hospital			Aspirin		Heparin and Warfarin		Vital signs control		First aid
Female	An-Najah National University	Third year	2.35--≤3.00 Good	Single	Urban	Doctor of dental program	No		Family history of stroke			Brain	Both	Male	55-64	Yes	Yes	Uncertain	Yes	Uncertain	No	Yes	Yes	Yes	Uncertain	TRUE	TRUE	TRUE	TRUE	TRUE		Medical courses				Call ambulance		Lay the patient at the ground		Take him/her to the hospital			Aspirin		Heparin and Warfarin		Vital signs control		First aid
Female	Al-Quds University	Third year	3.00--≤3.65 Very Good	Single	Rural	Biomedical sciences program (preclinical)	No			History of stroke in neighbors		Brain	Both	The same for both geders	55-64	Yes	Yes	Yes	Yes	Yes	Uncertain	Yes	Yes	Yes	Uncertain	TRUE	TRUE	TRUE	Unsure	TRUE	Social media and television	Medical courses			Textbook	Call ambulance				Take him/her to the hospital			Aspirin					I don't know	First aid
Female	An-Najah National University	Second year	2.35--≤3.00 Good	Single	Rural	Physiotherapy program	No		Family history of stroke			Heart	Thrombotic	Male	45-54	Yes	Yes	Yes	Yes	Yes	Yes	Yes	Yes	Yes	Yes	TRUE	TRUE	TRUE	TRUE	TRUE	Social media and television	Medical courses	Academic research	Relative or personal experience	Textbook	Call ambulance		Lay the patient at the ground	Splash cold water at the patient's face	Take him/her to the hospital			Aspirin			Surgery	Vital signs control		First aid
Female	An-Najah National University	Second year	2.35--≤3.00 Good	Single	Urban	Physiotherapy program	No			History of stroke in neighbors		Heart	Both	Male	55-64	Yes	Yes	Yes	Uncertain	Yes	No	Yes	Yes	Yes	Yes	TRUE	Unsure	TRUE	TRUE	TRUE	Social media and television		Academic research			Call ambulance		Lay the patient at the ground	Splash cold water at the patient's face	Take him/her to the hospital			Aspirin			Surgery	Vital signs control		First aid
Female	An-Najah National University	Third year	1.7--≤2.35 Acceptable	Single	Rural	Nursing program	No	Dealing with stroke patients in hospital of clinical care				Heart	Thrombotic	Male	>65	Yes	Yes	Yes	Uncertain	Yes	Uncertain	Yes	Yes	Yes	Yes	TRUE	Unsure	TRUE	TRUE	Unsure		Medical courses		Relative or personal experience		Call ambulance				Take him/her to the hospital			Aspirin			Surgery	Vital signs control		First aid
Female	An-Najah National University	Fourth year	3.00--≤3.65 Very Good	Single	Rural	Medical analysis program	No			History of stroke in neighbors		Heart	Both	Male	>65	Yes	Yes	Yes	Yes	Yes	Yes	Yes	Yes	Yes	Yes	TRUE	TRUE	TRUE	TRUE	TRUE		Medical courses	Academic research		Textbook	Call ambulance				Take him/her to the hospital			Aspirin	Thrombolytic drugs					First aid
Female	An-Najah National University	Fifth year	2.35--≤3.00 Good	Single	Urban	Doctor of Medicine program (clinical)	No	Dealing with stroke patients in hospital of clinical care				Brain	Both	Female	>65	Yes	Yes	Yes	Yes	Yes	Yes	Yes	Yes	Yes	Yes	TRUE	TRUE	TRUE	TRUE	TRUE		Medical courses				Call ambulance				Take him/her to the hospital			Aspirin	Thrombolytic drugs					First aid
Female	An-Najah National University	Third year	3.00--≤3.65 Very Good	Single	Urban	Biomedical sciences program (preclinical)	No	Dealing with stroke patients in hospital of clinical care				Brain	Both	Male	>65	Yes	Yes	Yes	Yes	Yes	Uncertain	Yes	Yes	Yes	Uncertain	TRUE	TRUE	TRUE	TRUE	TRUE		Medical courses			Textbook					Take him/her to the hospital			Aspirin	Thrombolytic drugs					First aid
Female	An-Najah National University	Third year	2.35--≤3.00 Good	Single	Urban	Biomedical sciences program (preclinical)	No			History of stroke in neighbors		Brain	Subtype of transient ischemic attack (TIA)	The same for both geders	55-64	Yes	Yes	Yes	Yes	Yes	Yes	Yes	Yes	Yes	Uncertain	TRUE	TRUE	TRUE	TRUE	TRUE		Medical courses				Call ambulance		Lay the patient at the ground					Aspirin	Thrombolytic drugs					First aid
Female	An-Najah National University	Fourth year	2.35--≤3.00 Good	Single	Rural	Pharmacy program	No				Personally know someone with stroke	Other	Thrombotic	Female	45-54	No	Yes	Yes	No	Yes	Yes	Yes	No	Uncertain	No	TRUE	TRUE	FALSE	FALSE	TRUE		Medical courses	Academic research		Textbook	Call ambulance	Call pharmacist for medication advise			Take him/her to the hospital			Aspirin	Thrombolytic drugs	Heparin and Warfarin				First aid
Female	An-Najah National University	Sixth year	2.35--≤3.00 Good	Single	Urban	Doctor of Medicine program (clinical)	No	Dealing with stroke patients in hospital of clinical care				Brain	Both	Male	>65	Yes	Yes	Uncertain	Yes	Yes	No	Uncertain	No	Yes	Yes	TRUE	FALSE	TRUE	FALSE	TRUE		Medical courses	Academic research		Textbook	Call ambulance				Take him/her to the hospital			Aspirin	Thrombolytic drugs	Heparin and Warfarin				First aid
Female	An-Najah National University	Third year	3.00--≤3.65 Very Good	Single	Urban	Biomedical sciences program (preclinical)	No				Personally know someone with stroke	Brain	Both	Male	>65	Yes	Yes	Yes	Uncertain	Yes	Uncertain	Yes	Yes	Yes	Yes	TRUE	TRUE	TRUE	TRUE	TRUE		Medical courses				Call ambulance							Aspirin	Thrombolytic drugs	Heparin and Warfarin				First aid
Female	An-Najah National University	Second year	3.00--≤3.65 Very Good	Single	Urban	Biomedical sciences program (preclinical)	No			History of stroke in neighbors		Brain	Both	Female	>65	Yes	Yes	Yes	Yes	Yes	Yes	Yes	Yes	Yes	Uncertain	TRUE	TRUE	TRUE	TRUE	TRUE		Medical courses	Academic research			Call ambulance		Lay the patient at the ground		Take him/her to the hospital			Aspirin	Thrombolytic drugs	Heparin and Warfarin	Surgery			First aid
Female	Al-Quds University	Second year	3.65--4.00 Excellent	Single	Rural	Anesthesia program	No	Dealing with stroke patients in hospital of clinical care				Brain	Both	The same for both geders	>65	Yes	Yes	Yes	Yes	Yes	Uncertain	Yes	Yes	Yes	Uncertain	TRUE	TRUE	TRUE	TRUE	TRUE	Social media and television					Call ambulance				Take him/her to the hospital			Aspirin	Thrombolytic drugs	Heparin and Warfarin	Surgery			First aid
Female	An-Najah National University	Third year	2.35--≤3.00 Good	Single	Urban	Doctor of Medicine program (clinical)	No		Family history of stroke	History of stroke in neighbors	Personally know someone with stroke	Heart	I don't know	Male	45-54	Yes	Yes	Yes	Yes	Yes	Uncertain	Yes	Yes	Yes	Yes	TRUE	TRUE	TRUE	TRUE	TRUE	Social media and television	Medical courses	Academic research	Relative or personal experience	Textbook	Call ambulance		Lay the patient at the ground		Take him/her to the hospital			Aspirin	Thrombolytic drugs	Heparin and Warfarin	Surgery	Vital signs control		First aid
Female	Palestine Polytechnic University	Fourth year	2.35--≤3.00 Good	Single	Urban	Doctor of Medicine program (clinical)	No	Dealing with stroke patients in hospital of clinical care				Heart	Subtype of transient ischemic attack (TIA)	Male	>65	Yes	Yes	Yes	Yes	Yes	No	Yes	Yes	Yes	Uncertain	TRUE	TRUE	TRUE	Unsure	TRUE		Medical courses			Textbook	Call ambulance		Lay the patient at the ground		Take him/her to the hospital			Aspirin	Thrombolytic drugs	Heparin and Warfarin	Surgery	Vital signs control		First aid
Female	An-Najah National University	Fourth year	3.65--4.00 Excellent	Single	Rural	Anesthesia program	No	Dealing with stroke patients in hospital of clinical care				Other	Both	Male	>65	Yes	Yes	Yes	Yes	Yes	Yes	Yes	Yes	Yes	No	TRUE	Unsure	TRUE	TRUE	TRUE		Medical courses	Academic research	Relative or personal experience	Textbook	Call ambulance	Call pharmacist for medication advise			Take him/her to the hospital			Aspirin	Thrombolytic drugs	Heparin and Warfarin	Surgery	Vital signs control		First aid
Female	An-Najah National University	Second year	3.00--≤3.65 Very Good	Single	Rural	Biomedical sciences program (preclinical)	No			History of stroke in neighbors		Brain	Both	Male	>65	Yes	Yes	Yes	No	Yes	Uncertain	Yes	Yes	Yes	Yes	TRUE	TRUE	TRUE	TRUE	TRUE		Medical courses				Call ambulance	Call pharmacist for medication advise			Take him/her to the hospital			Aspirin	Thrombolytic drugs	Heparin and Warfarin	Surgery	Vital signs control		First aid
Female	An-Najah National University	Second year	3.00--≤3.65 Very Good	Single	Rural	Biomedical sciences program (preclinical)	No	Dealing with stroke patients in hospital of clinical care		History of stroke in neighbors		Brain	Both	Male	>65	Yes	Yes	Yes	Yes	Yes	No	Yes	Yes	Yes	No	TRUE	TRUE	TRUE	TRUE	TRUE		Medical courses				Call ambulance	Call pharmacist for medication advise			Take him/her to the hospital			Aspirin	Thrombolytic drugs	Heparin and Warfarin	Surgery	Vital signs control		First aid
Female	An-Najah National University	Second year	2.35--≤3.00 Good	Single	Rural	Medical analysis program	No				Personally know someone with stroke	Heart	Both	The same for both geders	45-54	Yes	Yes	Yes	Yes	Yes	Uncertain	Yes	Yes	Yes	Uncertain	TRUE	TRUE	TRUE	Unsure	Unsure	Social media and television	Medical courses	Academic research	Relative or personal experience	Textbook	Call ambulance				Take him/her to the hospital			Aspirin	Thrombolytic drugs	Heparin and Warfarin	Surgery	Vital signs control		First aid
Female	Al-Quds University	Second year	3.00--≤3.65 Very Good	Single	Urban	Biomedical sciences program (preclinical)	No			History of stroke in neighbors		Other	Subtype of transient ischemic attack (TIA)	Male	55-64	Yes	Yes	Yes	Yes	Yes	Uncertain	Yes	Yes	Yes	Yes	TRUE	TRUE	Unsure	Unsure	Unsure		Medical courses		Relative or personal experience	Textbook	Call ambulance				Take him/her to the hospital			Aspirin	Thrombolytic drugs	Heparin and Warfarin	Surgery	Vital signs control		First aid
Female	An-Najah National University	Fifth year	3.65--4.00 Excellent	Single	Rural	Pharmacy program	No				Personally know someone with stroke	Brain	Thrombotic	Male	>65	Yes	Yes	Yes	Yes	Yes	No	Uncertain	Yes	Yes	Uncertain	TRUE	TRUE	TRUE	TRUE	TRUE		Medical courses				Call ambulance				Take him/her to the hospital			Aspirin	Thrombolytic drugs	Heparin and Warfarin	Surgery	Vital signs control		First aid
Female	An-Najah National University	Third year	2.35--≤3.00 Good	Single	Urban	Biomedical sciences program (preclinical)	Yes	Dealing with stroke patients in hospital of clinical care				Brain	Both	Male	>65	Yes	Yes	Yes	Yes	Yes	Uncertain	Yes	Yes	Yes	Yes	TRUE	TRUE	TRUE	TRUE	TRUE		Medical courses				Call ambulance							Aspirin	Thrombolytic drugs	Heparin and Warfarin	Surgery	Vital signs control		First aid
Female	An-Najah National University	Fourth year	3.00--≤3.65 Very Good	Single	Urban	Doctor of Medicine program (clinical)	No	Dealing with stroke patients in hospital of clinical care				Brain	Both	Female	>65	Yes	Yes	Yes	Yes	Yes	Yes	Yes	Yes	Yes	Uncertain	TRUE	TRUE	TRUE	TRUE	TRUE		Medical courses				Call ambulance							Aspirin	Thrombolytic drugs	Heparin and Warfarin	Surgery	Vital signs control		First aid
Female	An-Najah National University	Third year	3.00--≤3.65 Very Good	Single	Rural	Doctor of pharmacy program	No		Family history of stroke			Brain	Both	Male	55-64	Yes	Yes	Yes	Yes	Yes	No	Yes	Yes	Yes	Uncertain	TRUE	Unsure	TRUE	Unsure	Unsure	Social media and television	Medical courses	Academic research		Textbook	Call ambulance		Lay the patient at the ground		Take him/her to the hospital			Aspirin	Thrombolytic drugs	Heparin and Warfarin		Vital signs control		First aid
Female	An-Najah National University	Fourth year	2.35--≤3.00 Good	Single	Urban	Doctor of Medicine program (clinical)	No	Dealing with stroke patients in hospital of clinical care				Brain	Thrombotic	The same for both geders	45-54	Yes	Uncertain	Uncertain	No	Yes	Uncertain	Yes	Uncertain	Yes	Uncertain	TRUE	TRUE	TRUE	TRUE	TRUE					Textbook	Call ambulance		Lay the patient at the ground		Take him/her to the hospital			Aspirin	Thrombolytic drugs	Heparin and Warfarin		Vital signs control		First aid
Female	An-Najah National University	Third year	2.35--≤3.00 Good	Single	Rural	Biomedical sciences program (preclinical)	No		Family history of stroke			Brain	Both	Male	55-64	Yes	Yes	Yes	Yes	Yes	Yes	Yes	Yes	Yes	Yes	TRUE	TRUE	TRUE	TRUE	TRUE	Social media and television	Medical courses	Academic research	Relative or personal experience	Textbook	Call ambulance				Take him/her to the hospital			Aspirin	Thrombolytic drugs	Heparin and Warfarin		Vital signs control		First aid
Female	An-Najah National University	Fifth year	2.35--≤3.00 Good	Single	Urban	Doctor of Medicine program (clinical)	Yes	Dealing with stroke patients in hospital of clinical care	Family history of stroke	History of stroke in neighbors	Personally know someone with stroke	Brain	Both	Male	>65	Yes	Yes	Yes	Yes	Yes	Uncertain	Yes	Yes	Yes	No	TRUE	TRUE	TRUE	TRUE	TRUE		Medical courses		Relative or personal experience	Textbook	Call ambulance				Take him/her to the hospital			Aspirin	Thrombolytic drugs	Heparin and Warfarin		Vital signs control		First aid
Female	An-Najah National University	Fourth year	1.7--≤2.35 Acceptable	Single	Urban	Pharmacy program	No			History of stroke in neighbors		Heart	Both	Male	>65	Yes	Yes	Yes	Yes	Yes	Yes	Yes	Yes	Yes	No	TRUE	TRUE	TRUE	TRUE	TRUE	Social media and television	Medical courses				Call ambulance				Take him/her to the hospital			Aspirin	Thrombolytic drugs	Heparin and Warfarin		Vital signs control		First aid
Female	An-Najah National University	Third year	2.35--≤3.00 Good	Single	Urban	Biomedical sciences program (preclinical)	No				Personally know someone with stroke	Heart	Subtype of transient ischemic attack (TIA)	Male	55-64	Yes	Yes	Yes	Yes	Yes	Yes	Yes	Yes	Yes	Yes	TRUE	TRUE	TRUE	TRUE	TRUE	Social media and television	Medical courses	Academic research	Relative or personal experience	Textbook	Call ambulance							Aspirin	Thrombolytic drugs	Heparin and Warfarin		Vital signs control		First aid
Female	An-Najah National University	Fourth year	2.35--≤3.00 Good	Single	Urban	Doctor of pharmacy program	No		Family history of stroke			Heart	Both	Male	55-64	Yes	Yes	Yes	Yes	Yes	No	Yes	Yes	Yes	Yes	TRUE	Unsure	TRUE	TRUE	TRUE		Medical courses	Academic research	Relative or personal experience		Call ambulance				Take him/her to the hospital			Aspirin	Thrombolytic drugs		Surgery			First aid
Female	An-Najah National University	Sixth year	3.00--≤3.65 Very Good	Single	Urban	Doctor of Medicine program (clinical)	No		Family history of stroke			Brain	Both	Male	>65	Yes	Yes	Uncertain	Yes	Yes	Uncertain	Yes	Yes	Yes	Yes	TRUE	TRUE	TRUE	TRUE	TRUE		Medical courses			Textbook	Call ambulance				Take him/her to the hospital			Aspirin	Thrombolytic drugs		Surgery	Vital signs control		First aid
Female	An-Najah National University	Fifth year	3.00--≤3.65 Very Good	Single	Urban	Doctor of Medicine program (clinical)	No	Dealing with stroke patients in hospital of clinical care				Brain	Both	Male	>65	Yes	Yes	Yes	Yes	Yes	No	Yes	Yes	Yes	Uncertain	TRUE	TRUE	TRUE	TRUE	TRUE					Textbook	Call ambulance				Take him/her to the hospital			Aspirin	Thrombolytic drugs		Surgery	Vital signs control		First aid
Female	An-Najah National University	Fourth year	3.00--≤3.65 Very Good	Single	Urban	Doctor of Medicine program (clinical)	No	Dealing with stroke patients in hospital of clinical care				Brain	Both	Male	55-64	Yes	Yes	Yes	Yes	Yes	Yes	Yes	Uncertain	Yes	Uncertain	TRUE	TRUE	TRUE	TRUE	TRUE		Medical courses			Textbook	Call ambulance							Aspirin	Thrombolytic drugs		Surgery	Vital signs control		First aid
Female	An-Najah National University	Sixth year	3.00--≤3.65 Very Good	Single	Rural	Doctor of Medicine program (clinical)	No	Dealing with stroke patients in hospital of clinical care		History of stroke in neighbors		Brain	Both	The same for both geders	>65	Yes	Yes	Yes	Yes	Yes	Yes	Yes	Yes	Yes	Uncertain	TRUE	TRUE	TRUE	TRUE	TRUE		Medical courses	Academic research		Textbook	Call ambulance				Take him/her to the hospital			Aspirin	Thrombolytic drugs			Vital signs control		First aid
Female	An-Najah National University	Fourth year	3.00--≤3.65 Very Good	Single	Urban	Doctor of Medicine program (clinical)	No		Family history of stroke			Brain	Both	Female	55-64	Yes	Yes	Yes	Uncertain	Yes	Yes	Yes	Yes	Yes	Yes	TRUE	TRUE	TRUE	TRUE	TRUE	Social media and television	Medical courses		Relative or personal experience		Call ambulance	Call pharmacist for medication advise						Aspirin	Thrombolytic drugs			Vital signs control	I don't know	First aid
Female	Al-Quds University	Second year	3.00--≤3.65 Very Good	Single	Urban	Doctor of Medicine program (clinical)	No				Personally know someone with stroke	Brain	Subtype of transient ischemic attack (TIA)	Male	55-64	Yes	Yes	Yes	Yes	Yes	Yes	Yes	Yes	Yes	No	TRUE	TRUE	TRUE	TRUE	TRUE		Medical courses				Call ambulance				Take him/her to the hospital			Aspirin				Vital signs control		First aid
Female	An-Najah National University	Second year	3.00--≤3.65 Very Good	Single	Urban	Biomedical sciences program (preclinical)	No				Personally know someone with stroke	Brain	Both	Male	>65	Yes	Yes	Yes	No	Yes	Uncertain	Yes	Yes	Yes	Yes	TRUE	TRUE	Unsure	TRUE	TRUE			Academic research			Call ambulance		Lay the patient at the ground		Take him/her to the hospital			Aspirin						First aid
Female	Hebron University	Fifth year	3.65--4.00 Excellent	Single	Urban	Physiotherapy program	No				Personally know someone with stroke	Brain	Thrombotic	Male	<25	Yes	Uncertain	Yes	Yes	Yes	No	Yes	Uncertain	Yes	Yes	TRUE	TRUE	TRUE	FALSE	TRUE	Social media and television	Medical courses	Academic research	Relative or personal experience	Textbook	Call ambulance							Aspirin						First aid
Female	An-Najah National University	Second year	1.7--≤2.35 Acceptable	Single	Urban	Medical analysis program	No				Personally know someone with stroke	Brain	Both	The same for both geders	55-64	Yes	No	No	No	Yes	No	Yes	No	Uncertain	Uncertain	TRUE	TRUE	TRUE	TRUE	TRUE		Medical courses		Relative or personal experience		Call ambulance				Take him/her to the hospital			Aspirin				Vital signs control		First aid
Female	An-Najah National University	Third year	3.65--4.00 Excellent	Single	Urban	Anesthesia program	No	Dealing with stroke patients in hospital of clinical care			Personally know someone with stroke	Brain	Both	Male	>65	Yes	Yes	Yes	Yes	Yes	Uncertain	Yes	Yes	Yes	Yes	TRUE	TRUE	TRUE	Unsure	TRUE		Medical courses	Academic research	Relative or personal experience	Textbook	Call ambulance							Aspirin						First aid
Female	An-Najah National University	Second year	2.35--≤3.00 Good	Single	Rural	Physiotherapy program	No				Personally know someone with stroke	Brain	Hemorrhagic	Female	55-64	Yes	Yes	Yes	Uncertain	Yes	Uncertain	Yes	Yes	Yes	Uncertain	TRUE	TRUE	TRUE	TRUE	TRUE	Social media and television	Medical courses				Call ambulance		Lay the patient at the ground	Splash cold water at the patient's face	Take him/her to the hospital			Aspirin			Surgery		I don't know	First aid
Female	Al-Quds University	Fifth year	2.35--≤3.00 Good	Single	Urban	Doctor of Medicine program (clinical)	Yes	Dealing with stroke patients in hospital of clinical care				Brain	Both	Male	55-64	Yes	Yes	Yes	Yes	Yes	Uncertain	Yes	Yes	Yes	Yes	TRUE	TRUE	TRUE	TRUE	TRUE		Medical courses			Textbook	Call ambulance		Lay the patient at the ground		Take him/her to the hospital			Aspirin	Thrombolytic drugs	Heparin and Warfarin	Surgery	Vital signs control		First aid
Female	Al-Quds University	Fifth year	3.00--≤3.65 Very Good	Single	Rural	Doctor of Medicine program (clinical)	No	Dealing with stroke patients in hospital of clinical care				Brain	Thrombotic	Female	>65	Yes	Yes	Yes	Yes	Yes	Uncertain	Yes	Yes	Yes	Uncertain	TRUE	TRUE	TRUE	TRUE	TRUE		Medical courses			Textbook	Call ambulance				Take him/her to the hospital			Aspirin	Thrombolytic drugs	Heparin and Warfarin	Surgery	Vital signs control		First aid
Female	An-Najah National University	Fourth year	2.35--≤3.00 Good	Single	Urban	Doctor of pharmacy program	No				Personally know someone with stroke	Brain	Subtype of transient ischemic attack (TIA)	Male	25-45	Yes	Uncertain	Yes	Yes	Yes	Uncertain	Yes	Yes	Yes	Uncertain	TRUE	TRUE	TRUE	TRUE	TRUE		Medical courses								Take him/her to the hospital			Aspirin	Thrombolytic drugs	Heparin and Warfarin				First aid
Female	An-Najah National University	Fourth year	1.7--≤2.35 Acceptable	Single	Rural	Pharmacy program	No			History of stroke in neighbors		Brain	Thrombotic	Male	55-64	Yes	Yes	Yes	No	Yes	Uncertain	No	Yes	Yes	Uncertain	TRUE	TRUE	TRUE	Unsure	TRUE	Social media and television				Textbook	Call ambulance	Call pharmacist for medication advise			Take him/her to the hospital			Aspirin	Thrombolytic drugs					First aid
Female	An-Najah National University	Third year	3.00--≤3.65 Very Good	Single	Urban	Doctor of Medicine program (clinical)	No				Personally know someone with stroke	Brain	Subtype of transient ischemic attack (TIA)	Male	55-64	Yes	Yes	Yes	Yes	Yes	Yes	Yes	Yes	Yes	Yes	TRUE	TRUE	TRUE	TRUE	TRUE		Medical courses				Call ambulance							Aspirin	Thrombolytic drugs	Heparin and Warfarin				First aid
Female	An-Najah National University	Third year	3.65--4.00 Excellent	Single	Rural	Biomedical sciences program (preclinical)	No				Personally know someone with stroke	Brain	Thrombotic	The same for both geders	>65	Yes	No	No	No	No	No	No	No	No	No	TRUE	TRUE	TRUE	TRUE	TRUE		Medical courses				Call ambulance				Take him/her to the hospital			Aspirin	Thrombolytic drugs		Surgery			First aid
Female	An-Najah National University	Third year	2.35--≤3.00 Good	Single	Urban	Biomedical sciences program (preclinical)	No				Personally know someone with stroke	Brain	Thrombotic	Male	>65	Yes	Yes	Uncertain	Yes	Yes	Uncertain	Yes	Yes	Yes	Uncertain	TRUE	Unsure	TRUE	FALSE	FALSE	Social media and television	Medical courses				Call ambulance				Take him/her to the hospital			Aspirin	Thrombolytic drugs		Surgery	Vital signs control		First aid
Female	An-Najah National University	Third year	2.35--≤3.00 Good	Single	Urban	Biomedical sciences program (preclinical)	No				Personally know someone with stroke	Other	Both	Male	45-54	Yes	Yes	Yes	Uncertain	Yes	Uncertain	Yes	Yes	Yes	Uncertain	TRUE	Unsure	TRUE	TRUE	TRUE			Academic research			Call ambulance				Take him/her to the hospital			Aspirin				Vital signs control		First aid
Female	An-Najah National University	Third year	3.00--≤3.65 Very Good	Single	Rural	Biomedical sciences program (preclinical)	No	Dealing with stroke patients in hospital of clinical care				Brain	Both	Male	55-64	Yes	Yes	Yes	Uncertain	Yes	Yes	Yes	Uncertain	Yes	Uncertain	TRUE	TRUE	TRUE	TRUE	TRUE	Social media and television	Medical courses			Textbook	Call ambulance		Lay the patient at the ground		Take him/her to the hospital			Aspirin						First aid
Female	An-Najah National University	Second year	3.65--4.00 Excellent	Single	Urban	Physiotherapy program	Yes				Personally know someone with stroke	Brain	Both	Male	>65	Yes	Yes	Yes	Yes	Uncertain	Uncertain	Yes	Uncertain	Yes	Uncertain	TRUE	TRUE	TRUE	Unsure	Unsure		Medical courses		Relative or personal experience		Call ambulance							Aspirin		Heparin and Warfarin	Surgery			First aid
Female	An-Najah National University	Sixth year	2.35--≤3.00 Good	Single	Rural	Doctor of Medicine program (clinical)	No				Personally know someone with stroke	Brain	Both	Male	>65	Yes	Yes	Yes	Yes	Yes	No	Yes	No	Yes	Yes	TRUE	TRUE	TRUE	TRUE	TRUE		Medical courses			Textbook	Call ambulance	Call pharmacist for medication advise						Aspirin		Heparin and Warfarin		Vital signs control		First aid
Female	Palestine Polytechnic University	Third year	3.00--≤3.65 Very Good	Single	Urban	Doctor of Medicine program (clinical)	No	Dealing with stroke patients in hospital of clinical care				Brain	Thrombotic	The same for both geders	>65	Yes	Yes	Yes	Yes	Yes	Yes	Yes	Yes	Yes	Yes	TRUE	TRUE	TRUE	TRUE	TRUE	Social media and television	Medical courses								Take him/her to the hospital			Aspirin			Surgery			First aid
Female	An-Najah National University	Second year	1.7--≤2.35 Acceptable	Single	Urban	Biomedical sciences program (preclinical)	No			History of stroke in neighbors		Brain	Subtype of transient ischemic attack (TIA)	Female	45-54	Yes	Yes	Yes	Yes	Yes	Uncertain	No	Yes	Yes	Uncertain	TRUE	TRUE	TRUE	TRUE	TRUE			Academic research	Relative or personal experience	Textbook	Call ambulance				Take him/her to the hospital			Aspirin	Thrombolytic drugs					First aid
Female	An-Najah National University	Fifth year	2.35--≤3.00 Good	Single	Camp	Pharmacy program	No	Dealing with stroke patients in hospital of clinical care				Heart	Subtype of transient ischemic attack (TIA)	The same for both geders	>65	Yes	Yes	Yes	Uncertain	Yes	Uncertain	Yes	Yes	Yes	Yes	TRUE	TRUE	TRUE	Unsure	Unsure		Medical courses	Academic research		Textbook	Call ambulance	Call pharmacist for medication advise	Lay the patient at the ground		Take him/her to the hospital			Aspirin	Thrombolytic drugs	Heparin and Warfarin	Surgery			First aid
Female	Al-Quds University	Second year	2.35--≤3.00 Good	Single	Urban	Biomedical sciences program (preclinical)	No				Personally know someone with stroke	Heart	Both	Male	>65	Yes	Yes	Yes	Yes	Yes	Uncertain	Yes	Yes	Yes	Uncertain	TRUE	TRUE	TRUE	TRUE	TRUE		Medical courses				Call ambulance		Lay the patient at the ground		Take him/her to the hospital			Aspirin	Thrombolytic drugs	Heparin and Warfarin	Surgery	Vital signs control		First aid
Female	An-Najah National University	Fifth year	3.65--4.00 Excellent	Single	Rural	Doctor of Medicine program (clinical)	No	Dealing with stroke patients in hospital of clinical care				Brain	Both	Male	>65	Yes	Yes	Yes	Yes	Yes	Yes	Yes	Yes	Yes	Yes	TRUE	TRUE	TRUE	TRUE	TRUE		Medical courses	Academic research		Textbook	Call ambulance							Aspirin	Thrombolytic drugs		Surgery	Vital signs control		First aid
Female	An-Najah National University	Second year	2.35--≤3.00 Good	Single	Urban	Hearing and speech program	No				Personally know someone with stroke	Brain	Subtype of transient ischemic attack (TIA)	Male	>65	Yes	Uncertain	Uncertain	Yes	Yes	Yes	Yes	Yes	Yes	No	TRUE	Unsure	TRUE	TRUE	TRUE	Social media and television					Call ambulance		Lay the patient at the ground		Take him/her to the hospital			Aspirin				Vital signs control		First aid
Female	Al-Quds University	Third year	3.65--4.00 Excellent	Single	Urban	Nursing program	No	Dealing with stroke patients in hospital of clinical care				Brain	Subtype of transient ischemic attack (TIA)	Male	>65	Yes	Yes	Yes	Yes	Yes	Yes	Yes	Yes	Yes	No	TRUE	TRUE	TRUE	TRUE	TRUE			Academic research			Call ambulance				Take him/her to the hospital			Aspirin						First aid
Female	Arab American University	Second year	3.00--≤3.65 Very Good	Single	Urban	Doctor of Medicine program (clinical)	No		Family history of stroke			Brain	Both	Male	55-64	Yes	Yes	Uncertain	Yes	Yes	Uncertain	Yes	Yes	Yes	Uncertain	TRUE	TRUE	TRUE	Unsure	TRUE		Medical courses				Call ambulance							Aspirin	Thrombolytic drugs					First aid
Female	An-Najah National University	Fourth year	2.35--≤3.00 Good	Married	Camp	Nursing program	Yes	Dealing with stroke patients in hospital of clinical care				Heart	Subtype of transient ischemic attack (TIA)	Female	45-54	Yes	Yes	Yes	Yes	Yes	Yes	Yes	Yes	Yes	Yes	TRUE	TRUE	TRUE	TRUE	TRUE	Social media and television						Call pharmacist for medication advise						Aspirin	Thrombolytic drugs	Heparin and Warfarin				First aid
Female	An-Najah National University	Third year	2.35--≤3.00 Good	Single	Urban	Doctor of Medicine program (clinical)	No	Dealing with stroke patients in hospital of clinical care				Brain	Both	Male	>65	Yes	Yes	Yes	Yes	Yes	Yes	Yes	No	Yes	Yes	TRUE	TRUE	TRUE	TRUE	TRUE		Medical courses	Academic research			Call ambulance				Take him/her to the hospital			Aspirin	Thrombolytic drugs					First aid
Female	An-Najah National University	Second year	2.35--≤3.00 Good	Single	Rural	Biomedical sciences program (preclinical)	No	Dealing with stroke patients in hospital of clinical care				Brain	Thrombotic	Male	>65	Yes	Yes	Yes	Uncertain	Yes	Yes	Yes	Uncertain	No	Yes	TRUE	TRUE	TRUE	TRUE	TRUE	Social media and television	Medical courses	Academic research			Call ambulance				Take him/her to the hospital			Aspirin	Thrombolytic drugs					First aid
Female	An-Najah National University	Fourth year	3.00--≤3.65 Very Good	Single	Rural	Nursing program	No	Dealing with stroke patients in hospital of clinical care				Brain	Both	Male	55-64	Yes	Yes	Yes	Yes	Yes	Yes	Yes	Yes	Yes	Uncertain	TRUE	TRUE	TRUE	TRUE	Unsure			Academic research		Textbook	Call ambulance				Take him/her to the hospital			Aspirin	Thrombolytic drugs	Heparin and Warfarin				First aid
Female	An-Najah National University	Third year	3.00--≤3.65 Very Good	Single	Urban	Biomedical sciences program (preclinical)	Yes	Dealing with stroke patients in hospital of clinical care				Brain	Both	Male	>65	Yes	Yes	Yes	Yes	Yes	Yes	Yes	Yes	Yes	Yes	TRUE	TRUE	TRUE	TRUE	TRUE	Social media and television	Medical courses	Academic research	Relative or personal experience	Textbook	Call ambulance							Aspirin						First aid
Female	Arab American University	Second year	3.00--≤3.65 Very Good	Single	Rural	Doctor of dental program	No				Personally know someone with stroke	Heart	Thrombotic	Male	25-45	Uncertain	Yes	Yes	No	Yes	Uncertain	Yes	Yes	Yes	Uncertain	TRUE	TRUE	TRUE	Unsure	TRUE				Relative or personal experience		Call ambulance		Lay the patient at the ground		Take him/her to the hospital			Aspirin	Thrombolytic drugs				I don't know	First aid
Female	Al-Quds University	Fifth year	2.35--≤3.00 Good	Single	Rural	Doctor of Medicine program (clinical)	No	Dealing with stroke patients in hospital of clinical care	Family history of stroke		Personally know someone with stroke	Brain	Both	Male	>65	Yes	Yes	Yes	Yes	Yes	No	Yes	Uncertain	Yes	Uncertain	TRUE	TRUE	TRUE	Unsure	TRUE		Medical courses		Relative or personal experience		Call ambulance				Take him/her to the hospital			Aspirin	Thrombolytic drugs		Surgery	Vital signs control		First aid
Female	An-Najah National University	Fifth year	3.00--≤3.65 Very Good	Single	Rural	Doctor of Medicine program (clinical)	No	Dealing with stroke patients in hospital of clinical care			Personally know someone with stroke	Brain	Both	Male	55-64	Yes	Yes	Yes	Yes	Yes	Yes	Yes	Yes	Yes	Yes	TRUE	TRUE	TRUE	TRUE	TRUE	Social media and television	Medical courses		Relative or personal experience	Textbook	Call ambulance				Take him/her to the hospital			Aspirin	Thrombolytic drugs			Vital signs control		First aid
Female	An-Najah National University	Second year	1.7--≤2.35 Acceptable	Single	Urban	Physiotherapy program	No		Family history of stroke			Brain	Thrombotic	The same for both geders	45-54	Yes	Yes	Yes	Uncertain	Uncertain	Uncertain	Yes	Yes	Yes	No	TRUE	TRUE	TRUE	TRUE	Unsure	Social media and television	Medical courses				Call ambulance		Lay the patient at the ground		Take him/her to the hospital			Aspirin			Surgery	Vital signs control		First aid
Female	An-Najah National University	Second year	2.35--≤3.00 Good	Single	Rural	Physiotherapy program	No				Personally know someone with stroke	Heart	Thrombotic	The same for both geders	55-64	Yes	Yes	Uncertain	Uncertain	Uncertain	Uncertain	Uncertain	No	Yes	No	TRUE	TRUE	TRUE	Unsure	Unsure				Relative or personal experience		Call ambulance							Aspirin	Thrombolytic drugs		Surgery			First aid
Female	An-Najah National University	Fourth year	2.35--≤3.00 Good	Single	Rural	Nursing program	No	Dealing with stroke patients in hospital of clinical care				Brain	Both	Male	>65	Yes	Yes	Yes	Yes	Yes	Yes	Yes	Yes	Yes	No	TRUE	TRUE	TRUE	TRUE	TRUE		Medical courses			Textbook	Call ambulance				Take him/her to the hospital			Aspirin	Thrombolytic drugs			Vital signs control		First aid
Female	An-Najah National University	Fourth year	2.35--≤3.00 Good	Single	Urban	Doctor of Medicine program (clinical)	No		Family history of stroke			Heart	Both	Male	55-64	Yes	Yes	Yes	Yes	Yes	Yes	Yes	Yes	Yes	Yes	TRUE	TRUE	TRUE	Unsure	TRUE		Medical courses			Textbook	Call ambulance							Aspirin				Vital signs control		First aid
Female	An-Najah National University	Third year	3.00--≤3.65 Very Good	Single	Urban	Biomedical sciences program (preclinical)	Yes	Dealing with stroke patients in hospital of clinical care				Brain	Both	The same for both geders	>65	Yes	Yes	Yes	Yes	Yes	Yes	Yes	Yes	Yes	Yes	TRUE	TRUE	TRUE	TRUE	TRUE	Social media and television	Medical courses	Academic research			Call ambulance							Aspirin	Thrombolytic drugs			Vital signs control		First aid
Female	An-Najah National University	Third year	2.35--≤3.00 Good	Single	Rural	Anesthesia program	No	Dealing with stroke patients in hospital of clinical care				Brain	Both	The same for both geders	>65	Yes	Yes	Yes	Yes	Yes	No	Yes	Yes	Yes	No	TRUE	TRUE	TRUE	TRUE	TRUE			Academic research		Textbook	Call ambulance				Take him/her to the hospital			Aspirin	Thrombolytic drugs	Heparin and Warfarin	Surgery			First aid
Female	An-Najah National University	Sixth year	3.65--4.00 Excellent	Single	Urban	Doctor of Medicine program (clinical)	No		Family history of stroke		Personally know someone with stroke	Brain	Both	Female	55-64	Yes	Yes	Yes	Yes	Yes	Uncertain	Yes	Uncertain	Yes	Yes	TRUE	TRUE	TRUE	TRUE	TRUE		Medical courses	Academic research		Textbook	Call ambulance				Take him/her to the hospital			Aspirin	Thrombolytic drugs			Vital signs control		First aid
Female	Hebron University	Third year	2.35--≤3.00 Good	Married	Rural	Doctor of Medicine program (clinical)	No		Family history of stroke			Heart	Thrombotic	Male	55-64	Yes	Yes	Yes	Yes	Yes	Uncertain	Yes	Yes	Yes	Uncertain	TRUE	TRUE	TRUE	TRUE	TRUE		Medical courses				Call ambulance							Aspirin						First aid
Female	Arab American University	Fourth year	3.00--≤3.65 Very Good	Single	Rural	Medical analysis program	No		Family history of stroke			Brain	Thrombotic	Female	>65	Yes	Yes	Yes	No	Uncertain	No	Yes	Yes	Yes	No	TRUE	TRUE	TRUE	Unsure	TRUE	Social media and television			Relative or personal experience		Call ambulance							Aspirin						First aid
Female	An-Najah National University	Third year	2.35--≤3.00 Good	Single	Urban	Biomedical sciences program (preclinical)	No			History of stroke in neighbors		Brain	Both	Male	>65	Yes	Yes	Yes	Yes	Yes	Yes	Yes	Yes	Yes	Yes	TRUE	TRUE	TRUE	TRUE	TRUE		Medical courses				Call ambulance							Aspirin	Thrombolytic drugs	Heparin and Warfarin				First aid
Female	An-Najah National University	Sixth year	3.00--≤3.65 Very Good	Single	Urban	Doctor of Medicine program (clinical)	No	Dealing with stroke patients in hospital of clinical care			Personally know someone with stroke	Brain	Both	Female	>65	Yes	Yes	Yes	Yes	Yes	No	Yes	Yes	Yes	Uncertain	TRUE	TRUE	TRUE	FALSE	TRUE		Medical courses				Call ambulance							Aspirin	Thrombolytic drugs	Heparin and Warfarin		Vital signs control		First aid
Female	An-Najah National University	Second year	2.35--≤3.00 Good	Single	Rural	Physiotherapy program	No				Personally know someone with stroke	Brain	Both	Female	>65	Yes	Yes	Yes	Yes	Yes	Uncertain	Yes	Yes	Yes	No	TRUE	TRUE	TRUE	TRUE	TRUE					Textbook	Call ambulance							Aspirin						First aid
Female	An-Najah National University	Second year	3.65--4.00 Excellent	Single	Urban	Biomedical sciences program (preclinical)	No				Personally know someone with stroke	Brain	Thrombotic	Male	>65	Yes	Yes	Yes	Yes	Yes	Uncertain	Yes	Yes	Yes	Yes	TRUE	TRUE	TRUE	TRUE	TRUE	Social media and television					Call ambulance							Aspirin						First aid
Female	An-Najah National University	Third year	1.7--≤2.35 Acceptable	Single	Rural	Biomedical sciences program (preclinical)	No			History of stroke in neighbors	Personally know someone with stroke	Heart	Subtype of transient ischemic attack (TIA)	The same for both geders	>65	No	Yes	Yes	Uncertain	Yes	Yes	Yes	Uncertain	No	No	TRUE	TRUE	TRUE	TRUE	TRUE		Medical courses				Call ambulance							Aspirin	Thrombolytic drugs		Surgery			First aid
Male	An-Najah National University	Third year	3.00--≤3.65 Very Good	Single	Urban	Doctor of dental program	Yes			History of stroke in neighbors		Heart	Thrombotic	Male	>65	Yes	Yes	Yes	Uncertain	No	Uncertain	Yes	Yes	Yes	No	TRUE	TRUE	TRUE	TRUE	TRUE		Medical courses	Academic research		Textbook	Call ambulance	Call pharmacist for medication advise	Lay the patient at the ground		Take him/her to the hospital			Aspirin						First aid
Male	An-Najah National University	Third year	2.35--≤3.00 Good	Single	Urban	Biomedical sciences program (preclinical)	No		Family history of stroke			Heart	Thrombotic	Male	55-64	Yes	Yes	No	Yes	Yes	No	Yes	Yes	Yes	No	TRUE	Unsure	TRUE	TRUE	TRUE		Medical courses		Relative or personal experience		Call ambulance		Lay the patient at the ground		Take him/her to the hospital			Aspirin			Surgery			First aid
Male	An-Najah National University	Third year	2.35--≤3.00 Good	Single	Rural	Biomedical sciences program (preclinical)	Yes	Dealing with stroke patients in hospital of clinical care	Family history of stroke		Personally know someone with stroke	Brain	Both	Male	55-64	Yes	Yes	Yes	Yes	Yes	Yes	Yes	Yes	Yes	Yes	TRUE	TRUE	TRUE	TRUE	TRUE	Social media and television	Medical courses	Academic research	Relative or personal experience		Call ambulance							Aspirin		Heparin and Warfarin				First aid
Male	An-Najah National University	Fourth year	3.00--≤3.65 Very Good	Single	Urban	Doctor of Medicine program (clinical)	No		Family history of stroke			Brain	Both	Male	>65	Yes	Yes	Yes	Yes	Yes	Yes	Yes	Yes	Yes	Uncertain	TRUE	TRUE	TRUE	TRUE	TRUE		Medical courses				Call ambulance				Take him/her to the hospital			Aspirin						First aid
Male	Al-Quds University	Second year	1.7--≤2.35 Acceptable	Single	Urban	Doctor of dental program	No		Family history of stroke			Heart	Subtype of transient ischemic attack (TIA)	Female	>65	Yes	Yes	Yes	Yes	Uncertain	Uncertain	Yes	Yes	Yes	No	TRUE	TRUE	TRUE	TRUE	TRUE	Social media and television	Medical courses				Call ambulance		Lay the patient at the ground	Splash cold water at the patient's face	Take him/her to the hospital			Aspirin		Heparin and Warfarin				First aid
Male	An-Najah National University	Third year	3.00--≤3.65 Very Good	Single	Rural	Biomedical sciences program (preclinical)	No	Dealing with stroke patients in hospital of clinical care				Heart	Subtype of transient ischemic attack (TIA)	Male	55-64	Yes	Yes	Yes	Uncertain	Yes	Uncertain	Yes	Yes	Yes	Uncertain	TRUE	TRUE	TRUE	TRUE	TRUE	Social media and television	Medical courses	Academic research	Relative or personal experience	Textbook	Call ambulance		Lay the patient at the ground		Take him/her to the hospital			Aspirin		Heparin and Warfarin				First aid
Male	Al-Quds University	Third year	3.00--≤3.65 Very Good	Single	Urban	Doctor of Medicine program (clinical)	No	Dealing with stroke patients in hospital of clinical care				Brain	Both	The same for both geders	55-64	Yes	Yes	Yes	Yes	Yes	Uncertain	Yes	Yes	Yes	Uncertain	TRUE	TRUE	TRUE	TRUE	TRUE	Social media and television	Medical courses	Academic research		Textbook	Call ambulance				Take him/her to the hospital			Aspirin		Heparin and Warfarin				First aid
Male	An-Najah National University	Second year	1.7--≤2.35 Acceptable	Single	Urban	Pharmacy program	No	Dealing with stroke patients in hospital of clinical care				Brain	I don't know	The same for both geders	55-64	Yes	Yes	Yes	Uncertain	Uncertain	Yes	Yes	Uncertain	Uncertain	No	TRUE	Unsure	FALSE	TRUE	TRUE	Social media and television	Medical courses			Textbook	Call ambulance				Take him/her to the hospital			Aspirin			Surgery	Vital signs control		First aid
Male	An-Najah National University	Third year	3.00--≤3.65 Very Good	Single	Rural	Doctor of Medicine program (clinical)	No			History of stroke in neighbors		Brain	Both	Male	>65	Yes	Yes	Uncertain	Yes	Yes	Uncertain	Yes	Yes	Yes	Uncertain	TRUE	TRUE	TRUE	TRUE	TRUE	Social media and television		Academic research		Textbook	Call ambulance		Lay the patient at the ground		Take him/her to the hospital			Aspirin	Thrombolytic drugs					First aid
Male	An-Najah National University	Sixth year	2.35--≤3.00 Good	Single	Rural	Doctor of Medicine program (clinical)	No			History of stroke in neighbors		Brain	Both	Male	>65	Yes	Yes	Uncertain	Yes	Yes	No	Yes	Yes	Yes	Uncertain	TRUE	TRUE	TRUE	TRUE	TRUE					Textbook	Call ambulance				Take him/her to the hospital			Aspirin	Thrombolytic drugs					First aid
Male	An-Najah National University	Sixth year	3.65--4.00 Excellent	Single	Urban	Doctor of Medicine program (clinical)	No	Dealing with stroke patients in hospital of clinical care				Brain	Both	Male	>65	Yes	Yes	No	Yes	Yes	Yes	Yes	Yes	Yes	Yes	TRUE	TRUE	TRUE	TRUE	TRUE		Medical courses				Call ambulance				Take him/her to the hospital			Aspirin	Thrombolytic drugs					First aid
Male	An-Najah National University	Fourth year	2.35--≤3.00 Good	Single	Rural	Nursing program	No	Dealing with stroke patients in hospital of clinical care				Brain	Both	Male	>65	Yes	Yes	Yes	Yes	Yes	No	Yes	Yes	Yes	No	TRUE	TRUE	TRUE	Unsure	TRUE		Medical courses				Call ambulance				Take him/her to the hospital			Aspirin	Thrombolytic drugs	Heparin and Warfarin				First aid
Male	Arab American University	Third year	2.35--≤3.00 Good	Single	Camp	Doctor of Medicine program (clinical)	No				Personally know someone with stroke	Heart	Thrombotic	Male	55-64	Yes	Yes	No	Uncertain	Yes	No	Yes	Yes	Yes	Yes	TRUE	TRUE	TRUE	TRUE	TRUE	Social media and television	Medical courses	Academic research		Textbook	Call ambulance		Lay the patient at the ground		Take him/her to the hospital			Aspirin	Thrombolytic drugs	Heparin and Warfarin	Surgery	Vital signs control		First aid
Male	Palestine Polytechnic University	Third year	3.00--≤3.65 Very Good	Single	Urban	Biomedical sciences program (preclinical)	No				Personally know someone with stroke	Brain	Thrombotic	Male	55-64	Yes	Yes	Yes	Yes	Yes	Uncertain	Yes	Yes	Yes	Yes	TRUE	FALSE	TRUE	TRUE	TRUE				Relative or personal experience	Textbook	Call ambulance				Take him/her to the hospital			Aspirin	Thrombolytic drugs	Heparin and Warfarin	Surgery	Vital signs control		First aid
Male	An-Najah National University	Second year	3.00--≤3.65 Very Good	Single	Urban	Doctor of Medicine program (clinical)	No	Dealing with stroke patients in hospital of clinical care			Personally know someone with stroke	Brain	Both	Male	>65	Yes	Yes	Yes	Yes	Yes	Yes	Yes	Yes	Yes	Yes	TRUE	TRUE	TRUE	TRUE	TRUE	Social media and television	Medical courses			Textbook	Call ambulance				Take him/her to the hospital			Aspirin	Thrombolytic drugs	Heparin and Warfarin	Surgery	Vital signs control		First aid
Male	An-Najah National University	Second year	3.65--4.00 Excellent	Single	Rural	Doctor of dental program	No			History of stroke in neighbors	Personally know someone with stroke	Brain	Both	Male	>65	Yes	Yes	Yes	Yes	Yes	Yes	Yes	Yes	Yes	Yes	TRUE	TRUE	TRUE	TRUE	TRUE	Social media and television	Medical courses	Academic research	Relative or personal experience		Call ambulance				Take him/her to the hospital			Aspirin	Thrombolytic drugs	Heparin and Warfarin	Surgery	Vital signs control		First aid
Male	An-Najah National University	Third year	3.00--≤3.65 Very Good	Single	Rural	Biomedical sciences program (preclinical)	Yes				Personally know someone with stroke	Brain	Both	Male	55-64	Yes	Yes	Yes	Yes	Yes	No	Yes	Yes	Yes	Uncertain	TRUE	TRUE	TRUE	TRUE	TRUE		Medical courses				Call ambulance				Take him/her to the hospital			Aspirin	Thrombolytic drugs	Heparin and Warfarin	Surgery	Vital signs control		First aid
Male	Al-Quds University	Sixth year	3.00--≤3.65 Very Good	Single	Urban	Doctor of Medicine program (clinical)	No				Personally know someone with stroke	Brain	Thrombotic	Male	>65	Yes	Yes	Yes	Yes	Yes	Yes	Yes	Yes	Yes	Uncertain	TRUE	TRUE	TRUE	TRUE	TRUE	Social media and television		Academic research	Relative or personal experience	Textbook	Call ambulance				Take him/her to the hospital			Aspirin	Thrombolytic drugs	Heparin and Warfarin		Vital signs control		First aid
Male	An-Najah National University	Second year	2.35--≤3.00 Good	Single	Urban	Biomedical sciences program (preclinical)	Yes				Personally know someone with stroke	Other	I don't know	The same for both geders	25-45	Yes	Yes	Uncertain	Yes	Yes	Uncertain	Yes	Yes	Yes	Uncertain	TRUE	TRUE	TRUE	TRUE	TRUE		Medical courses	Academic research	Relative or personal experience		Call ambulance				Take him/her to the hospital			Aspirin	Thrombolytic drugs	Heparin and Warfarin		Vital signs control		First aid
Male	An-Najah National University	Second year	2.35--≤3.00 Good	Single	Urban	Biomedical sciences program (preclinical)	No			History of stroke in neighbors		Brain	Subtype of transient ischemic attack (TIA)	Male	55-64	Yes	Yes	Uncertain	Uncertain	Yes	Uncertain	Yes	Yes	Yes	Uncertain	TRUE	TRUE	TRUE	TRUE	TRUE		Medical courses				Call ambulance		Lay the patient at the ground					Aspirin	Thrombolytic drugs	Heparin and Warfarin		Vital signs control		First aid
Male	An-Najah National University	Sixth year	2.35--≤3.00 Good	Single	Rural	Doctor of Medicine program (clinical)	Yes				Personally know someone with stroke	Brain	Both	Female	>65	Yes	Yes	Yes	Yes	Yes	No	Yes	Yes	Yes	Uncertain	TRUE	TRUE	TRUE	TRUE	TRUE		Medical courses			Textbook	Call ambulance				Take him/her to the hospital			Aspirin	Thrombolytic drugs		Surgery			First aid
Male	An-Najah National University	Third year	3.00--≤3.65 Very Good	Single	Rural	Biomedical sciences program (preclinical)	No		Family history of stroke			Brain	Both	Male	>65	Yes	Yes	Yes	Uncertain	Uncertain	Uncertain	Yes	Uncertain	Yes	Uncertain	TRUE	TRUE	TRUE	TRUE	TRUE		Medical courses	Academic research		Textbook	Call ambulance		Lay the patient at the ground		Take him/her to the hospital			Aspirin	Thrombolytic drugs			Vital signs control		First aid
Male	An-Najah National University	Third year	3.00--≤3.65 Very Good	Single	Urban	Biomedical sciences program (preclinical)	No				Personally know someone with stroke	Brain	Both	Female	55-64	Yes	Yes	Yes	Yes	Yes	Yes	Yes	Yes	Yes	Yes	TRUE	TRUE	TRUE	TRUE	TRUE		Medical courses		Relative or personal experience		Call ambulance		Lay the patient at the ground					Aspirin				Vital signs control		First aid
Male	An-Najah National University	Second year	2.35--≤3.00 Good	Single	Urban	Doctor of dental program	No		Family history of stroke			Brain	Both	Male	>65	Yes	Uncertain	No	Uncertain	No	Yes	No	Yes	Yes	No	TRUE	TRUE	TRUE	Unsure	TRUE		Medical courses				Call ambulance				Take him/her to the hospital			Aspirin						First aid
Male	Palestine Polytechnic University	Third year	2.35--≤3.00 Good	Single	Camp	Doctor of Medicine program (clinical)	No				Personally know someone with stroke	Heart	Thrombotic	Male	>65	Yes	Yes	Yes	Yes	Yes	Uncertain	Yes	Yes	Yes	No	TRUE	FALSE	Unsure	TRUE	TRUE		Medical courses	Academic research	Relative or personal experience						Take him/her to the hospital			Aspirin						First aid
Male	An-Najah National University	Sixth year	2.35--≤3.00 Good	Married	Urban	Doctor of Medicine program (clinical)	No		Family history of stroke			Brain	Both	Male	>65	Yes	Yes	Uncertain	Yes	Yes	No	Yes	Yes	Yes	Uncertain	TRUE	TRUE	TRUE	FALSE	TRUE		Medical courses			Textbook	Call ambulance							Aspirin	Thrombolytic drugs		Surgery			First aid
Male	An-Najah National University	Fourth year	3.00--≤3.65 Very Good	Single	Urban	Pharmacy program	No		Family history of stroke			Heart	Both	Male	>65	Yes	Yes	Yes	Yes	Yes	Uncertain	Yes	Yes	Yes	Uncertain	TRUE	TRUE	TRUE	Unsure	TRUE		Medical courses				Call ambulance		Lay the patient at the ground	Splash cold water at the patient's face	Take him/her to the hospital			Aspirin	Thrombolytic drugs	Heparin and Warfarin	Surgery	Vital signs control		First aid
Male	An-Najah National University	Fourth year	2.35--≤3.00 Good	Single	Urban	Doctor of Medicine program (clinical)	No	Dealing with stroke patients in hospital of clinical care			Personally know someone with stroke	Brain	Both	Male	>65	Yes	Yes	Yes	No	Yes	No	Yes	Yes	Yes	Uncertain	TRUE	TRUE	TRUE	TRUE	TRUE		Medical courses	Academic research		Textbook	Call ambulance				Take him/her to the hospital			Aspirin	Thrombolytic drugs	Heparin and Warfarin	Surgery	Vital signs control		First aid
Male	An-Najah National University	Second year	3.00--≤3.65 Very Good	Single	Urban	Biomedical sciences program (preclinical)	Yes				Personally know someone with stroke	Brain	Thrombotic	Male	>65	Yes	Yes	Yes	Yes	No	Uncertain	No	Yes	Yes	No	TRUE	TRUE	TRUE	FALSE	TRUE		Medical courses				Call ambulance		Lay the patient at the ground					Aspirin						First aid
Male	An-Najah National University	Third year	3.00--≤3.65 Very Good	Single	Rural	Biomedical sciences program (preclinical)	No				Personally know someone with stroke	Brain	Both	Female	>65	Yes	Yes	Yes	Yes	Yes	Yes	Yes	Yes	Yes	Yes	TRUE	TRUE	TRUE	TRUE	TRUE		Medical courses		Relative or personal experience		Call ambulance				Take him/her to the hospital			Aspirin	Thrombolytic drugs					First aid
Male	An-Najah National University	Third year	2.35--≤3.00 Good	Single	Rural	Biomedical sciences program (preclinical)	Yes	Dealing with stroke patients in hospital of clinical care	Family history of stroke	History of stroke in neighbors	Personally know someone with stroke	Brain	Thrombotic	Male	55-64	Yes	Yes	Yes	Yes	Yes	No	Yes	Yes	Yes	Yes	TRUE	TRUE	TRUE	TRUE	TRUE	Social media and television	Medical courses	Academic research	Relative or personal experience		Call ambulance							Aspirin						First aid
Male	Al-Quds University	Second year	0--≤1.7 Poor	Single	Urban	Doctor of dental program	No				Personally know someone with stroke	Brain	I don't know	Female	>65	Yes	Yes	Yes	No	No	No	No	No	No	No	TRUE	TRUE	TRUE	TRUE	TRUE	Social media and television					Call ambulance	Call pharmacist for medication advise	Lay the patient at the ground		Take him/her to the hospital			Aspirin		Heparin and Warfarin				First aid
Male	An-Najah National University	Fourth year	1.7--≤2.35 Acceptable	Single	Urban	Pharmacy program	No			History of stroke in neighbors		Brain	Thrombotic	Male	>65	Yes	Yes	Yes	Yes	Yes	Uncertain	Yes	Yes	Yes	Uncertain	TRUE	TRUE	TRUE	TRUE	TRUE		Medical courses		Relative or personal experience		Call ambulance				Take him/her to the hospital			Aspirin			Surgery			First aid
Male	An-Najah National University	Sixth year	3.00--≤3.65 Very Good	Single	Urban	Doctor of Medicine program (clinical)	Yes	Dealing with stroke patients in hospital of clinical care	Family history of stroke	History of stroke in neighbors		Brain	Both	Male	55-64	Yes	Yes	Yes	Yes	Yes	Yes	Yes	Yes	Yes	Uncertain	TRUE	TRUE	TRUE	TRUE	TRUE		Medical courses	Academic research		Textbook	Call ambulance				Take him/her to the hospital			Aspirin	Thrombolytic drugs					First aid
Male	Al-Quds University	Second year	2.35--≤3.00 Good	Single	Rural	Biomedical sciences program (preclinical)	No				Personally know someone with stroke	Brain	Thrombotic	The same for both geders	45-54	Uncertain	Yes	Yes	Uncertain	Yes	Uncertain	Yes	Yes	No	No	TRUE	TRUE	TRUE	TRUE	TRUE	Social media and television	Medical courses		Relative or personal experience		Call ambulance		Lay the patient at the ground		Take him/her to the hospital			Aspirin	Thrombolytic drugs	Heparin and Warfarin	Surgery			First aid
Male	An-Najah National University	Fourth year	3.00--≤3.65 Very Good	Single	Rural	Nursing program	No	Dealing with stroke patients in hospital of clinical care				Brain	Both	The same for both geders	45-54	Yes	Yes	Yes	Yes	Yes	Yes	Yes	Yes	Yes	Yes	TRUE	TRUE	TRUE	TRUE	TRUE		Medical courses	Academic research		Textbook	Call ambulance		Lay the patient at the ground		Take him/her to the hospital			Aspirin	Thrombolytic drugs	Heparin and Warfarin	Surgery	Vital signs control		First aid
Male	An-Najah National University	Third year	3.65--4.00 Excellent	Single	Rural	Biomedical sciences program (preclinical)	No				Personally know someone with stroke	Brain	Both	Male	55-64	Yes	Yes	Yes	Yes	Yes	No	Yes	Yes	Yes	Uncertain	TRUE	TRUE	TRUE	TRUE	TRUE		Medical courses				Call ambulance	Call pharmacist for medication advise			Take him/her to the hospital			Aspirin	Thrombolytic drugs	Heparin and Warfarin	Surgery	Vital signs control		First aid
Male	An-Najah National University	Third year	3.00--≤3.65 Very Good	Single	Urban	Biomedical sciences program (preclinical)	No	Dealing with stroke patients in hospital of clinical care				Brain	Both	Male	25-45	Yes	Yes	Yes	Yes	Yes	Yes	Yes	Yes	Uncertain	Yes	TRUE	TRUE	TRUE	TRUE	TRUE		Medical courses	Academic research		Textbook	Call ambulance				Take him/her to the hospital			Aspirin	Thrombolytic drugs		Surgery			First aid
Male	An-Najah National University	Fourth year	2.35--≤3.00 Good	Single	Urban	Biomedical sciences program (preclinical)	No	Dealing with stroke patients in hospital of clinical care				Heart	Both	Male	>65	Yes	Yes	Uncertain	Yes	Yes	Uncertain	Yes	Yes	Yes	Uncertain	TRUE	TRUE	TRUE	Unsure	TRUE		Medical courses				Call ambulance		Lay the patient at the ground		Take him/her to the hospital			Aspirin	Thrombolytic drugs		Surgery	Vital signs control		First aid
Male	An-Najah National University	Third year	3.65--4.00 Excellent	Single	Urban	Biomedical sciences program (preclinical)	Yes			History of stroke in neighbors	Personally know someone with stroke	Brain	Both	The same for both geders	>65	Yes	Yes	Yes	Yes	Yes	Uncertain	Uncertain	Yes	Yes	Yes	TRUE	TRUE	TRUE	Unsure	Unsure	Social media and television	Medical courses	Academic research		Textbook	Call ambulance				Take him/her to the hospital			Aspirin				Vital signs control		First aid
Male	Arab American University	Sixth year	3.65--4.00 Excellent	Single	Rural	Doctor of Medicine program (clinical)	Yes	Dealing with stroke patients in hospital of clinical care				Brain	Thrombotic	Male	55-64	Yes	Yes	No	Yes	Yes	Yes	Yes	Yes	Yes	No	TRUE	TRUE	TRUE	TRUE	TRUE		Medical courses								Take him/her to the hospital			Aspirin		Heparin and Warfarin				First aid
Male	An-Najah National University	Second year	3.65--4.00 Excellent	Divorced	Rural	Biomedical sciences program (preclinical)	Yes			History of stroke in neighbors		Heart	Hemorrhagic	Female	>65	Yes	Yes	Yes	Yes	Yes	Uncertain	Yes	Yes	Yes	Yes	TRUE	TRUE	TRUE	TRUE	TRUE		Medical courses		Relative or personal experience		Call ambulance							Aspirin						First aid
Male	An-Najah National University	Third year	3.00--≤3.65 Very Good	Single	Urban	Biomedical sciences program (preclinical)	No		Family history of stroke	History of stroke in neighbors	Personally know someone with stroke	Brain	Thrombotic	Male	>65	Yes	Yes	Yes	Yes	Yes	Uncertain	Yes	Yes	Yes	Uncertain	TRUE	TRUE	TRUE	TRUE	TRUE	Social media and television	Medical courses				Call ambulance				Take him/her to the hospital			Aspirin	Thrombolytic drugs	Heparin and Warfarin				First aid
Male	An-Najah National University	Fourth year	2.35--≤3.00 Good	Single	Urban	Biomedical sciences program (preclinical)	Yes				Personally know someone with stroke	Brain	Thrombotic	Male	>65	Yes	Yes	Yes	Yes	Yes	Uncertain	Yes	Yes	Yes	Uncertain	TRUE	TRUE	TRUE	TRUE	TRUE		Medical courses	Academic research		Textbook	Call ambulance				Take him/her to the hospital			Aspirin	Thrombolytic drugs		Surgery	Vital signs control		First aid
Male	Arab American University	Fourth year	3.00--≤3.65 Very Good	Single	Urban	Hearing and speech program	No				Personally know someone with stroke	Other	Thrombotic	Male	25-45	Yes	Yes	Yes	No	Yes	Yes	Yes	Yes	Yes	No	TRUE	TRUE	TRUE	TRUE	TRUE	Social media and television					Call ambulance				Take him/her to the hospital			Aspirin						First aid
Male	Al-Quds University	Third year	3.00--≤3.65 Very Good	Single	Urban	Pharmacy program	Yes		Family history of stroke	History of stroke in neighbors		Brain	Both	Male	55-64	Yes	Yes	Yes	Yes	Yes	No	Yes	Yes	Yes	Yes	TRUE	TRUE	TRUE	TRUE	TRUE		Medical courses			Textbook	Call ambulance							Aspirin		Heparin and Warfarin				First aid
Male	An-Najah National University	Fourth year	3.00--≤3.65 Very Good	Single	Rural	Doctor of pharmacy program	No				Personally know someone with stroke	Brain	Both	Female	55-64	Yes	Yes	Yes	Yes	Yes	Yes	Yes	Yes	Yes	Uncertain	TRUE	TRUE	TRUE	TRUE	TRUE	Social media and television	Medical courses				Call ambulance				Take him/her to the hospital			Aspirin		Heparin and Warfarin				First aid
Male	An-Najah National University	Second year	2.35--≤3.00 Good	Single	Rural	Biomedical sciences program (preclinical)	No				Personally know someone with stroke	Brain	Both	Male	55-64	Yes	Yes	Yes	Yes	Yes	Yes	Yes	Yes	Yes	No	TRUE	TRUE	TRUE	TRUE	TRUE			Academic research			Call ambulance							Aspirin	Thrombolytic drugs					First aid
Male	An-Najah National University	Third year	3.00--≤3.65 Very Good	Single	Urban	Biomedical sciences program (preclinical)	Yes	Dealing with stroke patients in hospital of clinical care				Heart	Subtype of transient ischemic attack (TIA)	Male	45-54	Yes	Yes	Yes	Yes	Yes	Yes	Yes	Yes	Yes	Yes	TRUE	TRUE	TRUE	TRUE	TRUE		Medical courses				Call ambulance							Aspirin						First aid
Male	An-Najah National University	Third year	2.35--≤3.00 Good	Single	Rural	Anesthesia program	Yes			History of stroke in neighbors		Other	Subtype of transient ischemic attack (TIA)	Male	25-45	Uncertain	Yes	Yes	Yes	No	Yes	Yes	Yes	Yes	Yes	TRUE	TRUE	TRUE	TRUE	TRUE	Social media and television					Call ambulance	Call pharmacist for medication advise						Aspirin						First aid
Male	An-Najah National University	Second year	3.00--≤3.65 Very Good	Single	Urban	Nursing program	Yes		Family history of stroke	History of stroke in neighbors		Brain	Hemorrhagic	Female	>65	Yes	Yes	Yes	Yes	Yes	Yes	Yes	Yes	Yes	Yes	TRUE	TRUE	TRUE	TRUE	TRUE	Social media and television						Call pharmacist for medication advise						Aspirin						First aid
Male	An-Najah National University	Third year	2.35--≤3.00 Good	Single	Urban	Doctor of dental program	Yes				Personally know someone with stroke	Brain	Both	Male	55-64	Yes	Yes	No	No	No	Uncertain	Yes	No	No	No	TRUE	TRUE	TRUE	TRUE	TRUE			Academic research			Call ambulance							Aspirin						First aid
Male	An-Najah National University	Third year	2.35--≤3.00 Good	Married	Urban	Anesthesia program	Yes			History of stroke in neighbors		Heart	Thrombotic	Male	25-45	No	No	Yes	Yes	Yes	Yes	Yes	No	No	No	TRUE	TRUE	TRUE	TRUE	TRUE	Social media and television					Call ambulance							Aspirin						First aid
Male	An-Najah National University	Second year	2.35--≤3.00 Good	Single	Rural	Nursing program	No				Personally know someone with stroke	Brain	Thrombotic	Female	>65	Yes	Yes	Yes	Yes	Yes	Yes	Yes	Yes	Yes	Yes	TRUE	TRUE	TRUE	TRUE	TRUE		Medical courses				Call ambulance		Lay the patient at the ground		Take him/her to the hospital			Aspirin	Thrombolytic drugs			Vital signs control		First aid
Female	Palestine Polytechnic University	Third year	2.35--≤3.00 Good	Single	Urban	Biomedical sciences program (preclinical)	No		Family history of stroke	History of stroke in neighbors	Personally know someone with stroke	Heart	Thrombotic	The same for both geders	>65	Yes	Uncertain	No	Yes	Yes	Yes	Yes	Uncertain	Yes	Uncertain	TRUE	Unsure	Unsure	TRUE	Unsure	Social media and television	Medical courses	Academic research	Relative or personal experience	Textbook	Call ambulance			Splash cold water at the patient's face	Take him/her to the hospital		I don't know		Thrombolytic drugs			Vital signs control	I don't know	First aid
Female	An-Najah National University	Second year	2.35--≤3.00 Good	Single	Camp	Medical analysis program	No	Dealing with stroke patients in hospital of clinical care				Brain	I don't know	Male	55-64	Yes	Yes	Yes	Yes	No	Uncertain	No	Yes	Yes	No	TRUE	TRUE	FALSE	FALSE	FALSE			Academic research									I don't know						I don't know	First aid
Female	An-Najah National University	Third year	2.35--≤3.00 Good	Single	Rural	Biomedical sciences program (preclinical)	Yes		Family history of stroke	History of stroke in neighbors		Heart	Both	Male	>65	Yes	Yes	Uncertain	Yes	Yes	Yes	Yes	Yes	Yes	No	TRUE	FALSE	TRUE	TRUE	TRUE	Social media and television	Medical courses	Academic research	Relative or personal experience								I don't know						I don't know	First aid
Female	An-Najah National University	Second year	2.35--≤3.00 Good	Single	Rural	Biomedical sciences program (preclinical)	No	Dealing with stroke patients in hospital of clinical care				Brain	Subtype of transient ischemic attack (TIA)	The same for both geders	45-54	Yes	Yes	Yes	Yes	Yes	Uncertain	Yes	Yes	Yes	Uncertain	TRUE	TRUE	TRUE	TRUE	TRUE	Social media and television			Relative or personal experience	Textbook	Call ambulance				Take him/her to the hospital		I don't know				Surgery		I don't know	First aid
Female	An-Najah National University	Second year	1.7--≤2.35 Acceptable	Single	Urban	Physiotherapy program	No	Dealing with stroke patients in hospital of clinical care				Brain	I don't know	The same for both geders	>65	Yes	Yes	Yes	Yes	Yes	No	Yes	Yes	Yes	No	TRUE	Unsure	FALSE	TRUE	Unsure		Medical courses										I don't know				Surgery			First aid
Male	Al-Quds University	Fifth year	1.7--≤2.35 Acceptable	Single	Rural	Doctor of Medicine program (clinical)	Yes	Dealing with stroke patients in hospital of clinical care		History of stroke in neighbors		Brain	Subtype of transient ischemic attack (TIA)	The same for both geders	55-64	Yes	Yes	Uncertain	Yes	Yes	Uncertain	Yes	Uncertain	Yes	Uncertain	TRUE	Unsure	TRUE	TRUE	Unsure				Relative or personal experience	Textbook	Call ambulance						I don't know						I don't know	First aid
Male	An-Najah National University	Third year	3.00--≤3.65 Very Good	Single	Rural	Biomedical sciences program (preclinical)	Yes	Dealing with stroke patients in hospital of clinical care				Brain	Both	Female	>65	Yes	Yes	No	Yes	Yes	Uncertain	Yes	Yes	Yes	No	TRUE	TRUE	TRUE	TRUE	TRUE		Medical courses				Call ambulance				Take him/her to the hospital		I don't know		Thrombolytic drugs			Vital signs control		First aid
Male	An-Najah National University	Third year	2.35--≤3.00 Good	Single	Rural	Biomedical sciences program (preclinical)	No			History of stroke in neighbors		Brain	Both	Male	>65	Yes	No	Yes	Yes	Yes	No	Yes	Yes	Yes	Uncertain	TRUE	TRUE	TRUE	TRUE	TRUE		Medical courses		Relative or personal experience		Call ambulance				Take him/her to the hospital		I don't know						I don't know	First aid
Female	An-Najah National University	Third year	2.35--≤3.00 Good	Single	Urban	Biomedical sciences program (preclinical)	No		Family history of stroke			Brain	Both	Male	55-64	Yes	Yes	Yes	Yes	Yes	Yes	Yes	Yes	Yes	Uncertain	TRUE	TRUE	TRUE	TRUE	TRUE		Medical courses				Call ambulance				Take him/her to the hospital				Thrombolytic drugs		Surgery			First aid
Female	An-Najah National University	Second year	2.35--≤3.00 Good	Single	Urban	Physiotherapy program	No		Family history of stroke			Heart	Thrombotic	Female	45-54	Yes	Yes	Yes	Yes	Yes	No	Yes	Yes	Yes	No	TRUE	TRUE	TRUE	Unsure	TRUE	Social media and television			Relative or personal experience		Call ambulance												I don't know	First aid
Female	An-Najah National University	Fourth year	2.35--≤3.00 Good	Single	Urban	Doctor of Medicine program (clinical)	No			History of stroke in neighbors		Brain	Both	Female	>65	Yes	Yes	Yes	Yes	Yes	Uncertain	Yes	Yes	Yes	Uncertain	TRUE	TRUE	TRUE	TRUE	TRUE		Medical courses				Call ambulance								Thrombolytic drugs	Heparin and Warfarin	Surgery			First aid
Female	Arab American University	Fourth year	2.35--≤3.00 Good	Single	Urban	Hearing and speech program	No				Personally know someone with stroke	Heart	Thrombotic	Male	55-64	No	Yes	Yes	Yes	Yes	No	Yes	Yes	Yes	No	TRUE	TRUE	TRUE	TRUE	FALSE	Social media and television	Medical courses			Textbook	Call ambulance		Lay the patient at the ground		Take him/her to the hospital								I don't know	First aid
Female	Al-Quds University	Fifth year	3.00--≤3.65 Very Good	Single	Urban	Doctor of Medicine program (clinical)	No			History of stroke in neighbors	Personally know someone with stroke	Brain	Both	Male	55-64	Yes	Yes	Yes	Yes	Yes	Yes	Yes	Yes	Yes	Yes	TRUE	TRUE	TRUE	TRUE	TRUE		Medical courses			Textbook	Call ambulance				Take him/her to the hospital				Thrombolytic drugs					First aid
Female	An-Najah National University	Fifth year	2.35--≤3.00 Good	Single	Rural	Doctor of Medicine program (clinical)	No	Dealing with stroke patients in hospital of clinical care		History of stroke in neighbors		Brain	Both	Male	>65	Yes	Yes	Yes	Yes	Yes	Uncertain	Yes	Yes	Yes	Yes	TRUE	TRUE	TRUE	TRUE	TRUE		Medical courses			Textbook	Call ambulance		Lay the patient at the ground						Thrombolytic drugs					First aid
Female	An-Najah National University	Third year	3.00--≤3.65 Very Good	Single	Urban	Biomedical sciences program (preclinical)	No				Personally know someone with stroke	Brain	Both	Male	55-64	Yes	Yes	Yes	Yes	Yes	Uncertain	Yes	Yes	Yes	Uncertain	TRUE	TRUE	TRUE	TRUE	TRUE	Social media and television	Medical courses				Call ambulance		Lay the patient at the ground						Thrombolytic drugs					First aid
Female	An-Najah National University	Third year	3.65--4.00 Excellent	Single	Urban	Biomedical sciences program (preclinical)	No	Dealing with stroke patients in hospital of clinical care				Brain	Hemorrhagic	Female	>65	Yes	Yes	Yes	Yes	Yes	Yes	Yes	Yes	Yes	Yes	TRUE	TRUE	TRUE	TRUE	TRUE	Social media and television	Medical courses	Academic research	Relative or personal experience	Textbook	Call ambulance	Call pharmacist for medication advise							Thrombolytic drugs					First aid
Female	An-Najah National University	Third year	3.00--≤3.65 Very Good	Single	Urban	Nursing program	Yes	Dealing with stroke patients in hospital of clinical care				Brain	Both	Male	>65	Yes	Yes	Yes	Uncertain	Yes	Yes	Uncertain	No	No	Uncertain	TRUE	TRUE	TRUE	TRUE	TRUE		Medical courses				Call ambulance								Thrombolytic drugs					First aid
Female	An-Najah National University	Fourth year	3.00--≤3.65 Very Good	Single	Rural	Nursing program	No	Dealing with stroke patients in hospital of clinical care				Brain	Both	Male	55-64	Yes	Yes	Uncertain	Yes	Yes	Yes	Yes	Yes	Yes	Uncertain	TRUE	TRUE	TRUE	TRUE	TRUE		Medical courses				Call ambulance								Thrombolytic drugs					First aid
Female	An-Najah National University	Third year	2.35--≤3.00 Good	Single	Urban	Doctor of Medicine program (clinical)	No				Personally know someone with stroke	Brain	Both	Male	>65	Yes	Yes	Yes	Yes	Uncertain	Uncertain	Yes	Yes	Yes	Uncertain	TRUE	TRUE	TRUE	TRUE	TRUE		Medical courses	Academic research			Call ambulance				Take him/her to the hospital				Thrombolytic drugs	Heparin and Warfarin				First aid
Female	An-Najah National University	Third year	2.35--≤3.00 Good	Single	Rural	Biomedical sciences program (preclinical)	No				Personally know someone with stroke	Heart	Both	Male	55-64	Yes	Yes	Yes	Yes	Yes	Uncertain	Yes	Yes	Yes	Uncertain	TRUE	TRUE	TRUE	Unsure	TRUE		Medical courses	Academic research	Relative or personal experience	Textbook	Call ambulance	Call pharmacist for medication advise	Lay the patient at the ground		Take him/her to the hospital				Thrombolytic drugs	Heparin and Warfarin	Surgery			First aid
Female	An-Najah National University	Third year	2.35--≤3.00 Good	Single	Urban	Anesthesia program	Yes				Personally know someone with stroke	Brain	Subtype of transient ischemic attack (TIA)	Male	25-45	Yes	Yes	Yes	Yes	Yes	Yes	Yes	Yes	Yes	Yes	TRUE	TRUE	TRUE	TRUE	TRUE		Medical courses		Relative or personal experience		Call ambulance		Lay the patient at the ground		Take him/her to the hospital				Thrombolytic drugs	Heparin and Warfarin	Surgery	Vital signs control		First aid
Female	An-Najah National University	Third year	3.00--≤3.65 Very Good	Single	Rural	Nursing program	No	Dealing with stroke patients in hospital of clinical care				Brain	Both	Male	>65	Yes	Yes	Uncertain	Yes	Yes	Yes	Yes	Yes	Yes	Yes	TRUE	TRUE	TRUE	TRUE	TRUE					Textbook	Call ambulance				Take him/her to the hospital				Thrombolytic drugs	Heparin and Warfarin	Surgery	Vital signs control		First aid
Female	An-Najah National University	Fourth year	3.00--≤3.65 Very Good	Single	Urban	Pharmacy program	No		Family history of stroke			Brain	Both	Male	55-64	Yes	Yes	Yes	Uncertain	Yes	Yes	Yes	Yes	Yes	No	TRUE	TRUE	TRUE	TRUE	Unsure		Medical courses				Call ambulance		Lay the patient at the ground						Thrombolytic drugs	Heparin and Warfarin	Surgery	Vital signs control		First aid
Female	An-Najah National University	Third year	3.00--≤3.65 Very Good	Single	Rural	Biomedical sciences program (preclinical)	No	Dealing with stroke patients in hospital of clinical care				Brain	Both	Male	55-64	Yes	Yes	Yes	Uncertain	Yes	Yes	Yes	Uncertain	Yes	Uncertain	TRUE	TRUE	TRUE	TRUE	TRUE		Medical courses				Call ambulance		Lay the patient at the ground						Thrombolytic drugs	Heparin and Warfarin		Vital signs control		First aid
Female	An-Najah National University	Third year	2.35--≤3.00 Good	Single	Urban	Biomedical sciences program (preclinical)	No				Personally know someone with stroke	Brain	Both	Male	55-64	Yes	Yes	Yes	Yes	Yes	Yes	Yes	Yes	Yes	Yes	TRUE	TRUE	TRUE	TRUE	TRUE	Social media and television	Medical courses	Academic research	Relative or personal experience		Call ambulance				Take him/her to the hospital				Thrombolytic drugs		Surgery			First aid
Female	An-Najah National University	Sixth year	3.00--≤3.65 Very Good	Single	Urban	Doctor of Medicine program (clinical)	Yes	Dealing with stroke patients in hospital of clinical care				Brain	Both	Male	>65	Yes	Yes	Yes	Yes	Yes	Uncertain	Yes	Yes	Yes	Yes	TRUE	TRUE	TRUE	TRUE	TRUE		Medical courses			Textbook	Call ambulance				Take him/her to the hospital				Thrombolytic drugs		Surgery	Vital signs control		First aid
Female	An-Najah National University	Fourth year	3.00--≤3.65 Very Good	Single	Rural	Nursing program	No	Dealing with stroke patients in hospital of clinical care				Brain	Both	Female	55-64	Yes	Yes	Yes	Yes	Yes	Yes	Yes	Yes	Yes	Yes	TRUE	TRUE	TRUE	TRUE	TRUE		Medical courses			Textbook	Call ambulance				Take him/her to the hospital				Thrombolytic drugs		Surgery	Vital signs control		First aid
Female	An-Najah National University	Third year	1.7--≤2.35 Acceptable	Single	Urban	Biomedical sciences program (preclinical)	No		Family history of stroke			Brain	Both	Female	55-64	Yes	Yes	Yes	Yes	Yes	Yes	Yes	Yes	Yes	Yes	TRUE	TRUE	TRUE	TRUE	TRUE			Academic research	Relative or personal experience	Textbook	Call ambulance		Lay the patient at the ground	Splash cold water at the patient's face	Take him/her to the hospital				Thrombolytic drugs			Vital signs control		First aid
Female	An-Najah National University	Sixth year	2.35--≤3.00 Good	Single	Rural	Doctor of Medicine program (clinical)	No		Family history of stroke	History of stroke in neighbors		Brain	Both	Male	25-45	Yes	Yes	Yes	Yes	Yes	No	Yes	Yes	Yes	No	TRUE	TRUE	TRUE	TRUE	TRUE	Social media and television	Medical courses	Academic research	Relative or personal experience	Textbook	Call ambulance				Take him/her to the hospital				Thrombolytic drugs			Vital signs control		First aid
Female	An-Najah National University	Second year	1.7--≤2.35 Acceptable	Single	Urban	Physiotherapy program	No	Dealing with stroke patients in hospital of clinical care				Heart	Subtype of transient ischemic attack (TIA)	Male	45-54	Yes	Yes	Yes	Yes	Yes	No	Yes	Uncertain	Uncertain	No	TRUE	Unsure	Unsure	TRUE	TRUE		Medical courses	Academic research							Take him/her to the hospital				Thrombolytic drugs			Vital signs control		First aid
Female	An-Najah National University	Third year	3.00--≤3.65 Very Good	Single	Urban	Doctor of pharmacy program	Yes		Family history of stroke			Brain	Both	Male	>65	Yes	Yes	Yes	Yes	Yes	Yes	Yes	Yes	Yes	Yes	TRUE	TRUE	TRUE	TRUE	TRUE					Textbook	Call ambulance								Thrombolytic drugs			Vital signs control		First aid
Female	An-Najah National University	Third year	3.00--≤3.65 Very Good	Single	Urban	Doctor of pharmacy program	No				Personally know someone with stroke	Brain	Both	Male	45-54	Yes	Yes	Yes	Uncertain	Uncertain	No	Yes	Yes	Yes	Uncertain	TRUE	TRUE	TRUE	TRUE	TRUE		Medical courses	Academic research			Call ambulance								Thrombolytic drugs			Vital signs control		First aid
Female	An-Najah National University	Second year	3.00--≤3.65 Very Good	Single	Rural	Biomedical sciences program (preclinical)	No				Personally know someone with stroke	Brain	Both	Female	>65	Yes	No	Uncertain	No	No	Uncertain	Yes	Yes	Uncertain	Uncertain	TRUE	FALSE	TRUE	Unsure	FALSE		Medical courses						Lay the patient at the ground							Heparin and Warfarin				First aid
Female	An-Najah National University	Third year	2.35--≤3.00 Good	Single	Rural	Pharmacy program	No				Personally know someone with stroke	Heart	Thrombotic	Male	45-54	No	Yes	Uncertain	Yes	No	Yes	Yes	Yes	Yes	No	TRUE	TRUE	Unsure	TRUE	TRUE	Social media and television		Academic research			Call ambulance									Heparin and Warfarin				First aid
Female	An-Najah National University	Fifth year	2.35--≤3.00 Good	Single	Urban	Nursing program	Yes	Dealing with stroke patients in hospital of clinical care				Heart	Subtype of transient ischemic attack (TIA)	The same for both geders	55-64	Yes	Yes	Yes	Yes	Yes	Uncertain	Yes	Yes	Yes	No	TRUE	TRUE	TRUE	TRUE	TRUE		Medical courses				Call ambulance									Heparin and Warfarin				First aid
Female	An-Najah National University	Sixth year	3.00--≤3.65 Very Good	Single	Rural	Doctor of Medicine program (clinical)	No	Dealing with stroke patients in hospital of clinical care		History of stroke in neighbors		Brain	Both	Male	>65	Yes	Yes	Yes	Yes	Yes	Uncertain	Yes	Yes	Yes	Uncertain	TRUE	TRUE	TRUE	TRUE	TRUE		Medical courses	Academic research		Textbook	Call ambulance				Take him/her to the hospital					Heparin and Warfarin, Vital signs control		Vital signs control		First aid
Female	An-Najah National University	Third year	3.00--≤3.65 Very Good	Single	Urban	Biomedical sciences program (preclinical)	No		Family history of stroke	History of stroke in neighbors	Personally know someone with stroke	Brain	Subtype of transient ischemic attack (TIA)	Male	>65	Yes	Yes	Yes	Yes	Yes	Yes	Yes	Yes	Yes	Yes	TRUE	TRUE	TRUE	TRUE	TRUE	Social media and television	Medical courses		Relative or personal experience		Call ambulance		Lay the patient at the ground	Splash cold water at the patient's face	Take him/her to the hospital								I don't know	First aid
Female	An-Najah National University	Fourth year	2.35--≤3.00 Good	Single	Urban	Doctor of Medicine program (clinical)	No		Family history of stroke			Brain	Both	Female	55-64	Yes	Yes	Yes	Yes	Yes	Yes	Yes	Yes	Yes	Yes	TRUE	TRUE	TRUE	TRUE	TRUE		Medical courses	Academic research	Relative or personal experience		Call ambulance				Take him/her to the hospital								I don't know	First aid
Female	An-Najah National University	Second year	1.7--≤2.35 Acceptable	Single	Rural	Medical analysis program	No	Dealing with stroke patients in hospital of clinical care				Brain	I don't know	Male	55-64	Yes	Yes	Yes	Yes	Uncertain	Uncertain	Yes	Yes	Yes	Uncertain	TRUE	TRUE	TRUE	TRUE	TRUE		Medical courses	Academic research			Call ambulance												I don't know	First aid
Female	An-Najah National University	Third year	2.35--≤3.00 Good	Single	Urban	Biomedical sciences program (preclinical)	Yes				Personally know someone with stroke	Brain	Both	Male	>65	Yes	Yes	Yes	Yes	Yes	Yes	Yes	Yes	Yes	Yes	TRUE	TRUE	TRUE	TRUE	TRUE	Social media and television	Medical courses			Textbook	Call ambulance				Take him/her to the hospital						Surgery			First aid
Female	An-Najah National University	Third year	1.7--≤2.35 Acceptable	Single	Rural	Biomedical sciences program (preclinical)	No		Family history of stroke			Brain	Both	Male	>65	Yes	Yes	Yes	Yes	Yes	Uncertain	Yes	Yes	Yes	Uncertain	TRUE	TRUE	Unsure	TRUE	TRUE	Social media and television	Medical courses	Academic research		Textbook	Call ambulance				Take him/her to the hospital							Vital signs control		First aid
Female	An-Najah National University	Fourth year	3.00--≤3.65 Very Good	Single	Rural	Nursing program	No		Family history of stroke			Brain	Both	Male	55-64	Yes	Yes	Yes	No	Yes	No	Yes	Yes	Yes	No	TRUE	TRUE	TRUE	TRUE	TRUE		Medical courses				Call ambulance				Take him/her to the hospital							Vital signs control		First aid
Female	An-Najah National University	Fourth year	3.00--≤3.65 Very Good	Single	Urban	Pharmacy program	No				Personally know someone with stroke	Heart	Hemorrhagic	Male	55-64	Yes	Yes	Yes	Yes	Yes	Yes	Yes	Yes	Yes	Uncertain	TRUE	TRUE	TRUE	Unsure	Unsure		Medical courses		Relative or personal experience		Call ambulance		Lay the patient at the ground									Vital signs control		First aid
Female	Arab American University	Fourth year	3.65--4.00 Excellent	Single	Urban	Hearing and speech program	Yes	Dealing with stroke patients in hospital of clinical care	Family history of stroke			Brain	Hemorrhagic	Female	>65	Yes	Yes	Yes	Uncertain	Yes	Yes	Yes	Uncertain	Yes	Uncertain	TRUE	TRUE	TRUE	TRUE	TRUE		Medical courses	Academic research			Call ambulance		Lay the patient at the ground									Vital signs control		First aid
Female	An-Najah National University	Third year	2.35--≤3.00 Good	Single	Rural	Biomedical sciences program (preclinical)	No	Dealing with stroke patients in hospital of clinical care				Other	Subtype of transient ischemic attack (TIA)	Male	55-64	Yes	Yes	Yes	Yes	Yes	Yes	Yes	Yes	Yes	Yes	TRUE	TRUE	TRUE	TRUE	TRUE	Social media and television					Call ambulance		Lay the patient at the ground									Vital signs control		First aid
Female	An-Najah National University	Third year	2.35--≤3.00 Good	Married	Rural	Biomedical sciences program (preclinical)	No				Personally know someone with stroke	Brain	Thrombotic	Male	>65	Yes	Yes	No	No	Yes	Yes	Yes	Yes	Yes	No	TRUE	TRUE	TRUE	Unsure	TRUE	Social media and television	Medical courses		Relative or personal experience		Call ambulance				Take him/her to the hospital					Heparin and Warfarin, Surgery, Vital signs control	Surgery	Vital signs control		First aid
Female	Palestine Polytechnic University	Second year	3.65--4.00 Excellent	Single	Urban	Doctor of Medicine program (clinical)	No			History of stroke in neighbors	Personally know someone with stroke	Brain	Subtype of transient ischemic attack (TIA)	Female	>65	Yes	Yes	Yes	Yes	Yes	Yes	Yes	Yes	Yes	Uncertain	TRUE	TRUE	TRUE	TRUE	TRUE		Medical courses		Relative or personal experience					Splash cold water at the patient's face	Take him/her to the hospital					Heparin and Warfarin, Vital signs control		Vital signs control		First aid
Female	An-Najah National University	Third year	2.35--≤3.00 Good	Single	Urban	Nursing program	No	Dealing with stroke patients in hospital of clinical care				Brain	Both	Female	>65	Yes	Yes	Yes	Yes	Yes	Yes	Yes	Yes	Yes	Yes	TRUE	TRUE	TRUE	Unsure	TRUE		Medical courses				Call ambulance	Call pharmacist for medication advise			Take him/her to the hospital							Vital signs control		First aid
Female	An-Najah National University	Third year	3.00--≤3.65 Very Good	Single	Rural	Biomedical sciences program (preclinical)	No				Personally know someone with stroke	Brain	Subtype of transient ischemic attack (TIA)	Female	45-54	Yes	Yes	No	Yes	Yes	Yes	No	No	Yes	No	TRUE	TRUE	TRUE	TRUE	TRUE			Academic research	Relative or personal experience		Call ambulance								Thrombolytic drugs					First aid
Female	Hebron University	Second year	3.00--≤3.65 Very Good	Single	Urban	Nursing program	No		Family history of stroke			Heart	Both	Female	55-64	Yes	Yes	Yes	Yes	Yes	Uncertain	Yes	Yes	Yes	Yes	TRUE	TRUE	TRUE	Unsure	Unsure		Medical courses				Call ambulance								Thrombolytic drugs	Heparin and Warfarin				First aid
Female	Arab American University	Fourth year	3.65--4.00 Excellent	Single	Urban	Hearing and speech program	Yes		Family history of stroke		Personally know someone with stroke	Brain	Thrombotic	Male	55-64	Yes	Yes	Yes	Yes	Yes	Yes	Yes	Yes	Yes	Uncertain	TRUE	TRUE	TRUE	TRUE	TRUE		Medical courses				Call ambulance											Vital signs control, I don't know	I don't know	First aid
Female	An-Najah National University	Second year	3.00--≤3.65 Very Good	Single	Rural	Hearing and speech program	No				Personally know someone with stroke	Brain	Thrombotic	Female	>65	Yes	Yes	Yes	Uncertain	Yes	Yes	Yes	Yes	Yes	No	TRUE	TRUE	TRUE	TRUE	TRUE		Medical courses				Call ambulance		Lay the patient at the ground		Take him/her to the hospital								I don't know	First aid
Female	Arab American University	Second year	2.35--≤3.00 Good	Single	Rural	Doctor of Medicine program (clinical)	Yes			History of stroke in neighbors		Brain	Subtype of transient ischemic attack (TIA)	Male	>65	Yes	Yes	Uncertain	No	Yes	No	Yes	Yes	Yes	Uncertain	TRUE	TRUE	Unsure	TRUE	TRUE	Social media and television	Medical courses				Call ambulance		Lay the patient at the ground		Take him/her to the hospital							Vital signs control		First aid
Female	An-Najah National University	Second year	2.35--≤3.00 Good	Single	Urban	Medical analysis program	No				Personally know someone with stroke	Heart	Thrombotic	Male	55-64	Yes	Yes	No	Uncertain	Yes	Yes	Uncertain	Yes	Yes	No	TRUE	FALSE	TRUE	TRUE	TRUE	Social media and television		Academic research	Relative or personal experience		Call ambulance								Thrombolytic drugs	Heparin and Warfarin				First aid
Female	An-Najah National University	Third year	3.00--≤3.65 Very Good	Single	Urban	Biomedical sciences program (preclinical)	No				Personally know someone with stroke	Brain	Thrombotic	Male	>65	Yes	Yes	Yes	Yes	Yes	Uncertain	Yes	Yes	Yes	No	TRUE	TRUE	TRUE	TRUE	TRUE	Social media and television	Medical courses				Call ambulance								Thrombolytic drugs			Vital signs control		First aid
Female	An-Najah National University	Third year	2.35--≤3.00 Good	Single	Rural	Biomedical sciences program (preclinical)	No	Dealing with stroke patients in hospital of clinical care				Brain	Subtype of transient ischemic attack (TIA)	The same for both geders	55-64	Yes	Uncertain	Uncertain	Yes	Yes	Uncertain	Yes	Yes	Yes	Uncertain	TRUE	TRUE	TRUE	TRUE	TRUE		Medical courses				Call ambulance		Lay the patient at the ground		Take him/her to the hospital				Thrombolytic drugs					First aid
Female	An-Najah National University	Fifth year	2.35--≤3.00 Good	Single	Rural	Doctor of Medicine program (clinical)	No	Dealing with stroke patients in hospital of clinical care				Brain	Both	The same for both geders	>65	Yes	Yes	Yes	Yes	Yes	Yes	Yes	Yes	No	Yes	TRUE	Unsure	TRUE	TRUE	TRUE		Medical courses	Academic research			Call ambulance				Take him/her to the hospital				Thrombolytic drugs					First aid
Female	An-Najah National University	Third year	2.35--≤3.00 Good	Single	Urban	Biomedical sciences program (preclinical)	No	Dealing with stroke patients in hospital of clinical care				Brain	Thrombotic	Male	>65	Yes	Yes	Yes	Uncertain	Yes	No	Yes	Yes	Yes	Yes	TRUE	Unsure	TRUE	TRUE	TRUE	Social media and television	Medical courses	Academic research			Call ambulance		Lay the patient at the ground		Take him/her to the hospital								I don't know	First aid
Female	An-Najah National University	Sixth year	2.35--≤3.00 Good	Single	Rural	Doctor of Medicine program (clinical)	No	Dealing with stroke patients in hospital of clinical care				Brain	Both	Male	>65	Yes	Yes	Uncertain	Yes	Yes	Yes	Yes	Yes	Yes	Uncertain	TRUE	TRUE	TRUE	TRUE	TRUE	Social media and television	Medical courses	Academic research		Textbook	Call ambulance											Vital signs control		First aid
Female	An-Najah National University	Sixth year	2.35--≤3.00 Good	Single	Urban	Doctor of Medicine program (clinical)	No	Dealing with stroke patients in hospital of clinical care			Personally know someone with stroke	Brain	Both	Male	>65	Yes	Yes	Yes	Yes	Yes	No	Yes	Yes	Yes	Yes	TRUE	TRUE	TRUE	TRUE	TRUE		Medical courses				Call ambulance											Vital signs control		First aid
Female	An-Najah National University	Second year	2.35--≤3.00 Good	Single	Urban	Medical analysis program	No				Personally know someone with stroke	Brain	I don't know	The same for both geders	>65	Uncertain	Yes	Uncertain	Yes	Yes	Uncertain	Uncertain	Yes	Yes	Uncertain	TRUE	Unsure	TRUE	Unsure	TRUE	Social media and television				Textbook	Call ambulance		Lay the patient at the ground		Take him/her to the hospital								I don't know	First aid
Female	An-Najah National University	Third year	2.35--≤3.00 Good	Single	Rural	Doctor of Medicine program (clinical)	No		Family history of stroke			Brain	Thrombotic	Male	55-64	Yes	Yes	No	Yes	Yes	No	Yes	Yes	Yes	No	TRUE	TRUE	TRUE	Unsure	TRUE		Medical courses	Academic research	Relative or personal experience		Call ambulance		Lay the patient at the ground	Splash cold water at the patient's face	Take him/her to the hospital				Thrombolytic drugs	Heparin and Warfarin		Vital signs control		First aid
Female	Arab American University	Second year	3.00--≤3.65 Very Good	Single	Camp	Doctor of Medicine program (clinical)	No			History of stroke in neighbors		Brain	Subtype of transient ischemic attack (TIA)	Male	45-54	Yes	Yes	Yes	Yes	No	Uncertain	Yes	Uncertain	Yes	Uncertain	TRUE	TRUE	TRUE	Unsure	TRUE		Medical courses		Relative or personal experience		Call ambulance		Lay the patient at the ground		Take him/her to the hospital					Heparin and Warfarin				First aid
Female	An-Najah National University	Third year	2.35--≤3.00 Good	Single	Urban	Doctor of Medicine program (clinical)	No				Personally know someone with stroke	Brain	Subtype of transient ischemic attack (TIA)	Male	55-64	Yes	Yes	Yes	Yes	Yes	Yes	Yes	Yes	Yes	Yes	TRUE	TRUE	TRUE	TRUE	TRUE		Medical courses	Academic research			Call ambulance		Lay the patient at the ground									Vital signs control		First aid
Female	An-Najah National University	Second year	3.00--≤3.65 Very Good	Single	Rural	Biomedical sciences program (preclinical)	No				Personally know someone with stroke	Brain	Thrombotic	The same for both geders	>65	Yes	Yes	Yes	Uncertain	Yes	Uncertain	Yes	Yes	Yes	Yes	TRUE	TRUE	TRUE	TRUE	TRUE	Social media and television	Medical courses	Academic research			Call ambulance	Call pharmacist for medication advise	Lay the patient at the ground						Thrombolytic drugs					First aid
Female	An-Najah National University	Third year	3.00--≤3.65 Very Good	Single	Urban	Biomedical sciences program (preclinical)	No	Dealing with stroke patients in hospital of clinical care				Brain	Both	Male	55-64	Yes	Yes	Yes	Yes	Yes	No	Yes	Yes	Yes	Uncertain	TRUE	TRUE	TRUE	TRUE	TRUE		Medical courses				Call ambulance								Thrombolytic drugs			Vital signs control		First aid
Female	An-Najah National University	Third year	2.35--≤3.00 Good	Single	Urban	Pharmacy program	No				Personally know someone with stroke	Brain	Both	Male	>65	Yes	Yes	Yes	Yes	Uncertain	Uncertain	Yes	Yes	Yes	Yes	TRUE	TRUE	TRUE	TRUE	TRUE	Social media and television					Call ambulance									Heparin and Warfarin				First aid
Female	An-Najah National University	Third year	2.35--≤3.00 Good	Single	Urban	Biomedical sciences program (preclinical)	No				Personally know someone with stroke	Brain	Subtype of transient ischemic attack (TIA)	Male	>65	Yes	Yes	Yes	No	Yes	Uncertain	Yes	No	Yes	Uncertain	TRUE	TRUE	TRUE	TRUE	TRUE					Textbook	Call ambulance				Take him/her to the hospital					Heparin and Warfarin				First aid
Female	An-Najah National University	Second year	1.7--≤2.35 Acceptable	Single	Urban	Physiotherapy program	No				Personally know someone with stroke	Other	Thrombotic	The same for both geders	>65	Yes	Yes	Yes	Yes	Yes	No	Yes	Yes	Yes	Yes	TRUE	TRUE	TRUE	FALSE	TRUE	Social media and television					Call ambulance								Thrombolytic drugs					First aid
Female	An-Najah National University	Third year	3.00--≤3.65 Very Good	Single	Urban	Hearing and speech program	No				Personally know someone with stroke	Heart	Both	Male	55-64	Yes	Yes	Yes	Yes	Yes	Yes	Yes	Yes	Yes	Yes	TRUE	TRUE	TRUE	TRUE	TRUE			Academic research							Take him/her to the hospital								I don't know	First aid
Female	An-Najah National University	Sixth year	2.35--≤3.00 Good	Single	Urban	Doctor of Medicine program (clinical)	No		Family history of stroke			Brain	Both	Male	>65	Yes	Yes	No	Yes	Yes	No	Yes	Yes	Yes	No	TRUE	TRUE	TRUE	TRUE	TRUE		Medical courses				Call ambulance								Thrombolytic drugs					First aid
Female	An-Najah National University	Third year	2.35--≤3.00 Good	Single	Rural	Biomedical sciences program (preclinical)	No		Family history of stroke			Brain	Thrombotic	Female	45-54	Yes	Yes	Yes	Yes	Yes	Uncertain	Yes	Yes	Yes	Yes	TRUE	TRUE	TRUE	TRUE	TRUE		Medical courses	Academic research			Call ambulance									Heparin and Warfarin, Surgery	Surgery			First aid
Female	An-Najah National University	Fourth year	3.65--4.00 Excellent	Single	Urban	Doctor of Medicine program (clinical)	Yes				Personally know someone with stroke	Liver	Subtype of transient ischemic attack (TIA)	Female	55-64	Yes	Yes	Yes	Yes	Yes	Yes	Yes	Yes	Yes	Yes	TRUE	TRUE	TRUE	TRUE	TRUE	Social media and television	Medical courses	Academic research			Call ambulance		Lay the patient at the ground	Splash cold water at the patient's face	Take him/her to the hospital				Thrombolytic drugs	Heparin and Warfarin				First aid
Female	An-Najah National University	Third year	3.00--≤3.65 Very Good	Single	Urban	Biomedical sciences program (preclinical)	No		Family history of stroke			Brain	Subtype of transient ischemic attack (TIA)	Male	>65	Yes	Yes	Yes	Yes	Yes	Yes	Yes	Yes	Yes	Yes	TRUE	TRUE	TRUE	TRUE	TRUE		Medical courses				Call ambulance				Take him/her to the hospital				Thrombolytic drugs					First aid
Female	An-Najah National University	Second year	2.35--≤3.00 Good	Single	Urban	Biomedical sciences program (preclinical)	No				Personally know someone with stroke	Brain	Thrombotic	Male	>65	Yes	Yes	Yes	Yes	Yes	Yes	Yes	Yes	Yes	Yes	TRUE	TRUE	TRUE	TRUE	TRUE	Social media and television					Call ambulance								Thrombolytic drugs					First aid
Female	An-Najah National University	Fourth year	2.35--≤3.00 Good	Single	Rural	Pharmacy program	No				Personally know someone with stroke	Brain	Subtype of transient ischemic attack (TIA)	Female	>65	Yes	Yes	No	No	Yes	No	Yes	Yes	No	No	TRUE	FALSE	FALSE	Unsure	TRUE	Social media and television							Lay the patient at the ground							Heparin and Warfarin				First aid
Female	An-Najah National University	Fourth year	3.65--4.00 Excellent	Single	Urban	Doctor of pharmacy program	No	Dealing with stroke patients in hospital of clinical care				Brain	Subtype of transient ischemic attack (TIA)	Male	45-54	No	Yes	No	No	No	Yes	Yes	Yes	No	No	TRUE	TRUE	TRUE	TRUE	TRUE	Social media and television	Medical courses				Call ambulance									Heparin and Warfarin				First aid
Female	An-Najah National University	Second year	2.35--≤3.00 Good	Single	Urban	Biomedical sciences program (preclinical)	No			History of stroke in neighbors		Brain	Thrombotic	Male	>65	Yes	Yes	Yes	Yes	No	No	Yes	Yes	Yes	Yes	TRUE	TRUE	TRUE	TRUE	TRUE	Social media and television	Medical courses				Call ambulance									Heparin and Warfarin				First aid
Female	An-Najah National University	Second year	1.7--≤2.35 Acceptable	Single	Urban	Pharmacy program	No			History of stroke in neighbors		Heart	I don't know	Male	55-64	Yes	No	No	No	No	Yes	No	Uncertain	No	No	TRUE	TRUE	TRUE	TRUE	TRUE	Social media and television					Call ambulance				Take him/her to the hospital								I don't know	First aid
Female	An-Najah National University	Third year	2.35--≤3.00 Good	Single	Urban	Biomedical sciences program (preclinical)	No			History of stroke in neighbors		Brain	Thrombotic	Male	55-64	Yes	Yes	Yes	Yes	Yes	Yes	Yes	Yes	Yes	Uncertain	TRUE	TRUE	TRUE	TRUE	TRUE			Academic research			Call ambulance												I don't know	First aid
Female	An-Najah National University	Second year	3.00--≤3.65 Very Good	Single	Rural	Biomedical sciences program (preclinical)	No	Dealing with stroke patients in hospital of clinical care				Heart	Both	Male	55-64	Yes	Yes	Yes	Yes	Yes	Yes	Yes	Yes	Yes	Uncertain	TRUE	TRUE	TRUE	TRUE	TRUE		Medical courses				Call ambulance												I don't know	First aid
Female	An-Najah National University	Third year	2.35--≤3.00 Good	Single	Camp	Doctor of dental program	Yes			History of stroke in neighbors		Other	Hemorrhagic	Male	55-64	Yes	Yes	No	No	Uncertain	No	No	No	No	Yes	TRUE	TRUE	FALSE	FALSE	Unsure	Social media and television					Call ambulance												I don't know	First aid
Female	An-Najah National University	Second year	3.00--≤3.65 Very Good	Single	Urban	Doctor of dental program	Yes	Dealing with stroke patients in hospital of clinical care				Brain	Subtype of transient ischemic attack (TIA)	Female	25-45	Yes	Yes	Yes	Yes	Yes	Uncertain	Yes	Yes	Yes	No	TRUE	TRUE	TRUE	Unsure	TRUE	Social media and television	Medical courses				Call ambulance										Surgery			First aid
Female	Al-Quds University	Third year	2.35--≤3.00 Good	Single	Rural	Doctor of dental program	No				Personally know someone with stroke	Brain	Both	Male	25-45	Yes	Yes	Yes	Yes	Yes	Yes	Yes	Yes	Yes	Yes	TRUE	TRUE	TRUE	TRUE	TRUE	Social media and television					Call ambulance										Surgery		I don't know	First aid
Female	An-Najah National University	Fourth year	2.35--≤3.00 Good	Single	Urban	Nursing program	No				Personally know someone with stroke	Brain	Both	Female	>65	Yes	Yes	Yes	Yes	No	No	No	Yes	Yes	No	TRUE	TRUE	TRUE	Unsure	TRUE	Social media and television		Academic research			Call ambulance		Lay the patient at the ground		Take him/her to the hospital				Thrombolytic drugs		Surgery			First aid
Male	Al-Quds University	Second year	3.00--≤3.65 Very Good	Single	Urban	Doctor of Medicine program (clinical)	No		Family history of stroke			Heart	Thrombotic	Male	45-54	Yes	Yes	Yes	No	Yes	No	Yes	Yes	Yes	No	TRUE	TRUE	TRUE	Unsure	TRUE		Medical courses		Relative or personal experience						Take him/her to the hospital						Surgery			First aid
Male	Arab American University	Fourth year	2.35--≤3.00 Good	Single	Rural	Medical analysis program	No	Dealing with stroke patients in hospital of clinical care				Brain	Both	Male	>65	Yes	Yes	Yes	Yes	Yes	Yes	Yes	Yes	Yes	No	TRUE	TRUE	TRUE	TRUE	TRUE		Medical courses				Call ambulance		Lay the patient at the ground		Take him/her to the hospital				Thrombolytic drugs					First aid
Male	An-Najah National University	Third year	3.65--4.00 Excellent	Single	Rural	Biomedical sciences program (preclinical)	Yes		Family history of stroke	History of stroke in neighbors	Personally know someone with stroke	Brain	Subtype of transient ischemic attack (TIA)	Male	>65	Yes	Yes	Yes	Yes	Yes	Yes	Yes	Yes	Yes	Uncertain	TRUE	TRUE	TRUE	TRUE	TRUE		Medical courses				Call ambulance				Take him/her to the hospital				Thrombolytic drugs					First aid
Male	An-Najah National University	Fourth year	3.00--≤3.65 Very Good	Single	Rural	Nursing program	No	Dealing with stroke patients in hospital of clinical care				Brain	Both	Male	>65	Yes	Yes	Yes	Yes	Yes	No	Yes	Yes	Yes	Yes	TRUE	TRUE	TRUE	TRUE	TRUE		Medical courses	Academic research		Textbook	Call ambulance								Thrombolytic drugs					First aid
Male	Al-Quds University	Third year	3.00--≤3.65 Very Good	Single	Urban	Doctor of Medicine program (clinical)	Yes	Dealing with stroke patients in hospital of clinical care				Brain	Both	The same for both geders	>65	Yes	Yes	Yes	Yes	Yes	Uncertain	Yes	Yes	Yes	Uncertain	TRUE	TRUE	TRUE	TRUE	TRUE		Medical courses				Call ambulance								Thrombolytic drugs					First aid
Male	Al-Quds University	Second year	3.00--≤3.65 Very Good	Single	Urban	Doctor of Medicine program (clinical)	No		Family history of stroke			Other	Subtype of transient ischemic attack (TIA)	Male	>65	Yes	Yes	Yes	Yes	Uncertain	Uncertain	Yes	Yes	Yes	Uncertain	TRUE	TRUE	TRUE	Unsure	TRUE	Social media and television	Medical courses			Textbook	Call ambulance		Lay the patient at the ground	Splash cold water at the patient's face	Take him/her to the hospital				Thrombolytic drugs		Surgery			First aid
Male	Arab American University	Fourth year	3.65--4.00 Excellent	Single	Rural	Nursing program	No	Dealing with stroke patients in hospital of clinical care				Brain	Both	Female	>65	Yes	Yes	Yes	Yes	Yes	Uncertain	Yes	Yes	Yes	Uncertain	TRUE	TRUE	TRUE	TRUE	TRUE		Medical courses	Academic research	Relative or personal experience	Textbook	Call ambulance		Lay the patient at the ground		Take him/her to the hospital				Thrombolytic drugs		Surgery	Vital signs control		First aid
Male	An-Najah National University	Sixth year	3.00--≤3.65 Very Good	Single	Urban	Doctor of Medicine program (clinical)	No	Dealing with stroke patients in hospital of clinical care		History of stroke in neighbors	Personally know someone with stroke	Brain	Both	Male	55-64	Yes	Yes	Yes	Yes	Yes	Uncertain	Yes	Yes	Yes	Yes	TRUE	TRUE	TRUE	TRUE	TRUE		Medical courses	Academic research			Call ambulance				Take him/her to the hospital				Thrombolytic drugs			Vital signs control		First aid
Male	An-Najah National University	Fourth year	2.35--≤3.00 Good	Single	Rural	Biomedical sciences program (preclinical)	No		Family history of stroke			Heart	Subtype of transient ischemic attack (TIA)	Male	45-54	Yes	Yes	Yes	Yes	Yes	Yes	Yes	Yes	Yes	Yes	TRUE	TRUE	TRUE	TRUE	TRUE	Social media and television	Medical courses				Call ambulance								Thrombolytic drugs			Vital signs control		First aid
Male	An-Najah National University	Fourth year	2.35--≤3.00 Good	Single	Camp	Anesthesia program	No				Personally know someone with stroke	Brain	Both	Male	55-64	Yes	Yes	Uncertain	Uncertain	Yes	Yes	Yes	Uncertain	No	No	TRUE	Unsure	TRUE	TRUE	TRUE	Social media and television	Medical courses				Call ambulance								Thrombolytic drugs			Vital signs control		First aid
Male	Al-Quds University	Third year	2.35--≤3.00 Good	Single	Urban	Doctor of Medicine program (clinical)	No	Dealing with stroke patients in hospital of clinical care				Brain	Both	Male	45-54	Yes	Yes	Yes	Yes	Yes	Uncertain	Yes	Yes	Yes	Uncertain	TRUE	TRUE	TRUE	Unsure	TRUE		Medical courses				Call ambulance				Take him/her to the hospital					Heparin and Warfarin, Surgery	Surgery			First aid
Male	An-Najah National University	Third year	3.00--≤3.65 Very Good	Single	Urban	Biomedical sciences program (preclinical)	Yes			History of stroke in neighbors		Brain	Both	Male	>65	Yes	Yes	Yes	Yes	Yes	Uncertain	Yes	Yes	Yes	Yes	TRUE	TRUE	TRUE	TRUE	TRUE		Medical courses	Academic research			Call ambulance												I don't know	First aid
Male	An-Najah National University	Third year	3.00--≤3.65 Very Good	Single	Urban	Biomedical sciences program (preclinical)	No			History of stroke in neighbors	Personally know someone with stroke	Brain	Both	Male	55-64	Yes	Yes	Yes	Yes	Yes	Uncertain	Yes	Yes	Yes	Uncertain	TRUE	TRUE	TRUE	TRUE	TRUE	Social media and television	Medical courses		Relative or personal experience		Call ambulance				Take him/her to the hospital							Vital signs control		First aid
Male	An-Najah National University	Second year	3.65--4.00 Excellent	Single	Rural	Biomedical sciences program (preclinical)	Yes			History of stroke in neighbors		Brain	Both	Male	55-64	Yes	Uncertain	Yes	Yes	Yes	Uncertain	Yes	Yes	Yes	Uncertain	TRUE	TRUE	TRUE	TRUE	TRUE	Social media and television	Medical courses				Call ambulance				Take him/her to the hospital							Vital signs control, I don't know	I don't know	First aid
Male	Palestine Polytechnic University	Third year	3.00--≤3.65 Very Good	Single	Urban	Pharmacy program	Yes	Dealing with stroke patients in hospital of clinical care				Brain	Thrombotic	Male	<25	Yes	Uncertain	Yes	Yes	Uncertain	No	Yes	Uncertain	Yes	Yes	TRUE	TRUE	TRUE	FALSE	TRUE	Social media and television	Medical courses			Textbook	Call ambulance				Take him/her to the hospital				Thrombolytic drugs					First aid
Male	An-Najah National University	Fourth year	2.35--≤3.00 Good	Single	Camp	Anesthesia program	No	Dealing with stroke patients in hospital of clinical care				Brain	Both	Male	55-64	Yes	Yes	Yes	Uncertain	Yes	Uncertain	Yes	Uncertain	No	No	TRUE	TRUE	Unsure	Unsure	TRUE		Medical courses			Textbook	Call ambulance				Take him/her to the hospital				Thrombolytic drugs		Surgery	Vital signs control		First aid
Male	An-Najah National University	Third year	3.65--4.00 Excellent	Single	Urban	Biomedical sciences program (preclinical)	No	Dealing with stroke patients in hospital of clinical care				Brain	Both	Female	>65	Yes	Yes	Yes	Yes	Yes	Uncertain	Yes	Yes	Yes	Yes	TRUE	TRUE	TRUE	Unsure	TRUE	Social media and television	Medical courses			Textbook	Call ambulance		Lay the patient at the ground		Take him/her to the hospital							Vital signs control		First aid
Male	Hebron University	Sixth year	3.00--≤3.65 Very Good	Single	Urban	Doctor of Medicine program (clinical)	No	Dealing with stroke patients in hospital of clinical care				Brain	Both	Male	45-54	Yes	Yes	Uncertain	Yes	Uncertain	Yes	Yes	Yes	Yes	Uncertain	TRUE	TRUE	TRUE	TRUE	TRUE		Medical courses								Take him/her to the hospital				Thrombolytic drugs			Vital signs control		First aid
Male	An-Najah National University	Sixth year	2.35--≤3.00 Good	Single	Urban	Doctor of Medicine program (clinical)	Yes	Dealing with stroke patients in hospital of clinical care				Brain	Both	Male	55-64	Yes	Yes	Yes	Yes	Uncertain	Uncertain	Yes	Yes	Yes	No	TRUE	TRUE	TRUE	TRUE	TRUE		Medical courses				Call ambulance				Take him/her to the hospital							Vital signs control		First aid
Male	An-Najah National University	Fifth year	2.35--≤3.00 Good	Single	Urban	Doctor of Medicine program (clinical)	No			History of stroke in neighbors		Other	Both	Male	>65	Yes	Yes	Yes	Yes	Yes	Uncertain	Yes	Yes	Yes	No	TRUE	TRUE	TRUE	TRUE	TRUE		Medical courses				Call ambulance								Thrombolytic drugs					First aid
Male	An-Najah National University	Fifth year	2.35--≤3.00 Good	Single	Urban	Doctor of Medicine program (clinical)	No			History of stroke in neighbors		Other	Both	Male	>65	Yes	Yes	Yes	Yes	Yes	Uncertain	Yes	Yes	Yes	No	TRUE	TRUE	TRUE	TRUE	TRUE		Medical courses				Call ambulance								Thrombolytic drugs					First aid
Male	An-Najah National University	Third year	3.00--≤3.65 Very Good	Single	Rural	Biomedical sciences program (preclinical)	No			History of stroke in neighbors		Brain	Both	Male	>65	Yes	Yes	Uncertain	Yes	Yes	Uncertain	Yes	Yes	Yes	No	TRUE	TRUE	TRUE	Unsure	TRUE		Medical courses				Call ambulance		Lay the patient at the ground	Splash cold water at the patient's face	Take him/her to the hospital				Thrombolytic drugs	Heparin and Warfarin		Vital signs control		First aid
Male	An-Najah National University	Sixth year	3.00--≤3.65 Very Good	Single	Urban	Doctor of Medicine program (clinical)	No	Dealing with stroke patients in hospital of clinical care	Family history of stroke		Personally know someone with stroke	Brain	Both	Male	>65	Yes	Yes	No	Yes	Yes	No	Yes	Yes	Yes	Yes	TRUE	TRUE	TRUE	FALSE	TRUE		Medical courses	Academic research		Textbook	Call ambulance				Take him/her to the hospital				Thrombolytic drugs	Heparin and Warfarin		Vital signs control		First aid
Male	An-Najah National University	Fifth year	3.00--≤3.65 Very Good	Single	Camp	Doctor of Medicine program (clinical)	No	Dealing with stroke patients in hospital of clinical care			Personally know someone with stroke	Brain	Both	Female	>65	Yes	Yes	Yes	Yes	Yes	Uncertain	Yes	Yes	Yes	Uncertain	TRUE	TRUE	TRUE	TRUE	TRUE		Medical courses			Textbook	Call ambulance				Take him/her to the hospital				Thrombolytic drugs			Vital signs control		First aid
Male	An-Najah National University	Third year	3.65--4.00 Excellent	Single	Urban	Doctor of Medicine program (clinical)	No				Personally know someone with stroke	Brain	Both	Male	>65	Yes	Yes	Uncertain	Yes	Yes	No	Yes	Yes	Yes	Yes	TRUE	TRUE	TRUE	TRUE	TRUE		Medical courses				Call ambulance				Take him/her to the hospital						Surgery	Vital signs control		First aid
Male	An-Najah National University	Third year	3.65--4.00 Excellent	Single	Rural	Biomedical sciences program (preclinical)	No				Personally know someone with stroke	Brain	Both	Male	>65	Yes	Yes	Yes	Yes	Yes	Yes	Yes	Yes	Yes	Uncertain	TRUE	TRUE	TRUE	TRUE	TRUE	Social media and television	Medical courses	Academic research	Relative or personal experience	Textbook	Call ambulance		Lay the patient at the ground	Splash cold water at the patient's face	Take him/her to the hospital							Vital signs control		First aid
Male	Al-Quds University	Second year	3.00--≤3.65 Very Good	Single	Urban	Doctor of Medicine program (clinical)	No			History of stroke in neighbors		Brain	Subtype of transient ischemic attack (TIA)	The same for both geders	>65	Yes	Uncertain	Uncertain	Uncertain	No	Uncertain	Yes	No	Yes	Uncertain	TRUE	TRUE	TRUE	Unsure	TRUE	Social media and television	Medical courses				Call ambulance				Take him/her to the hospital							Vital signs control, I don't know	I don't know	First aid
Male	Al-Quds University	Third year	3.65--4.00 Excellent	Single	Rural	Biomedical sciences program (preclinical)	No				Personally know someone with stroke	Brain	Both	Male	>65	Yes	Yes	Yes	Yes	Yes	Uncertain	Yes	Yes	Yes	Yes	TRUE	TRUE	TRUE	FALSE	TRUE		Medical courses			Textbook	Call ambulance				Take him/her to the hospital				Thrombolytic drugs					First aid
Male	An-Najah National University	Third year	3.00--≤3.65 Very Good	Single	Urban	Nursing program	No	Dealing with stroke patients in hospital of clinical care				Heart	Thrombotic	The same for both geders	>65	Yes	Yes	Yes	Yes	Yes	Uncertain	No	Yes	Yes	Uncertain	TRUE	Unsure	TRUE	Unsure	TRUE		Medical courses				Call ambulance												I don't know	First aid
Male	Al-Quds University	Third year	3.00--≤3.65 Very Good	Single	Urban	Biomedical sciences program (preclinical)	No		Family history of stroke			Brain	Both	Female	55-64	Yes	Yes	Yes	Yes	Yes	Uncertain	Yes	Yes	Yes	Yes	TRUE	TRUE	TRUE	Unsure	TRUE	Social media and television	Medical courses	Academic research		Textbook	Call ambulance				Take him/her to the hospital				Thrombolytic drugs			Vital signs control		First aid
Male	An-Najah National University	Fifth year	1.7--≤2.35 Acceptable	Single	Urban	Pharmacy program	Yes				Personally know someone with stroke	Brain	Both	Male	>65	Yes	Yes	Yes	Yes	Yes	Uncertain	Yes	Yes	Yes	Yes	TRUE	Unsure	TRUE	Unsure	TRUE		Medical courses				Call ambulance									Heparin and Warfarin				First aid
Male	Al-Quds University	Second year	3.65--4.00 Excellent	Married	Urban	Doctor of dental program	Yes				Personally know someone with stroke	Brain	I don't know	The same for both geders	45-54	Yes	Yes	Yes	Yes	No	No	Yes	Yes	Yes	Yes	TRUE	TRUE	TRUE	TRUE	TRUE			Academic research					Lay the patient at the ground						Thrombolytic drugs					First aid
Male	An-Najah National University	Fourth year	2.35--≤3.00 Good	Single	Camp	Nursing program	Yes		Family history of stroke			Brain	Thrombotic	Male	45-54	Yes	Yes	Yes	No	Yes	No	Yes	No	Yes	Yes	TRUE	TRUE	TRUE	TRUE	TRUE		Medical courses				Call ambulance								Thrombolytic drugs					First aid
Male	An-Najah National University	Third year	2.35--≤3.00 Good	Single	Urban	Biomedical sciences program (preclinical)	No		Family history of stroke			Heart	Thrombotic	The same for both geders	>65	Yes	Yes	Yes	Yes	Yes	Yes	Yes	Yes	Yes	Uncertain	TRUE	TRUE	TRUE	TRUE	TRUE	Social media and television					Call ambulance								Thrombolytic drugs					First aid
Male	An-Najah National University	Second year	3.65--4.00 Excellent	Single	Urban	Pharmacy program	No			History of stroke in neighbors		Heart	Hemorrhagic	Male	55-64	Yes	No	No	No	No	Yes	Yes	Yes	Yes	Yes	TRUE	TRUE	FALSE	FALSE	FALSE		Medical courses						Lay the patient at the ground							Heparin and Warfarin				First aid
Male	An-Najah National University	Fourth year	2.35--≤3.00 Good	Single	Urban	Medical analysis program	No	Dealing with stroke patients in hospital of clinical care				Brain	I don't know	Male	>65	Yes	Yes	No	Yes	Yes	Uncertain	Yes	Yes	Yes	Uncertain	TRUE	TRUE	TRUE	Unsure	TRUE	Social media and television	Medical courses	Academic research			Call ambulance												I don't know	First aid
Male	An-Najah National University	Third year	2.35--≤3.00 Good	Single	Urban	Biomedical sciences program (preclinical)	No				Personally know someone with stroke	Brain	Subtype of transient ischemic attack (TIA)	Male	55-64	Yes	Yes	Yes	Yes	Yes	Yes	Yes	Yes	Yes	No	TRUE	Unsure	TRUE	Unsure	TRUE		Medical courses				Call ambulance												I don't know	First aid
Male	An-Najah National University	Fifth year	3.00--≤3.65 Very Good	Single	Urban	Nursing program	No	Dealing with stroke patients in hospital of clinical care				Heart	Hemorrhagic	Male	45-54	Yes	Yes	No	Yes	Yes	No	No	Yes	Yes	No	TRUE	TRUE	TRUE	TRUE	FALSE	Social media and television					Call ambulance										Surgery			First aid
Male	An-Najah National University	Fifth year	3.00--≤3.65 Very Good	Single	Urban	Nursing program	No	Dealing with stroke patients in hospital of clinical care				Heart	Hemorrhagic	Male	45-54	Yes	Yes	No	Yes	Yes	No	No	Yes	Yes	No	TRUE	TRUE	TRUE	TRUE	FALSE	Social media and television					Call ambulance										Surgery			First aid
Male	Hebron University	Fourth year	2.35--≤3.00 Good	Single	Camp	Nursing program	Yes			History of stroke in neighbors		Brain	Thrombotic	Male	55-64	Yes	Yes	Yes	No	Yes	Yes	Yes	Yes	Yes	Uncertain	TRUE	TRUE	TRUE	FALSE	TRUE					Textbook	Call ambulance			Splash cold water at the patient's face					Thrombolytic drugs		Surgery			First aid
Female	An-Najah National University	Fourth year	2.35--≤3.00 Good	Single	Urban	Nursing program	No	Dealing with stroke patients in hospital of clinical care				Brain	Both	Male	45-54	Yes	Yes	Uncertain	Yes	Yes	Uncertain	Yes	Uncertain	Yes	Yes	TRUE	TRUE	TRUE	TRUE	TRUE		Medical courses	Academic research			Call ambulance							Aspirin
Female	An-Najah National University	Third year	3.65--4.00 Excellent	Single	Rural	Biomedical sciences program (preclinical)	No				Personally know someone with stroke	Brain	I don't know	Male	>65	Yes	Yes	Yes	Yes	Yes	No	Yes	Yes	Yes	Uncertain	TRUE	TRUE	TRUE	Unsure	TRUE		Medical courses		Relative or personal experience		Call ambulance				Take him/her to the hospital			Aspirin		Heparin and Warfarin		Vital signs control
Female	An-Najah National University	Third year	2.35--≤3.00 Good	Single	Urban	Doctor of Medicine program (clinical)	No			History of stroke in neighbors		Brain	Both	Male	>65	Uncertain	Yes	Uncertain	Uncertain	Yes	Uncertain	Yes	Uncertain	Yes	Uncertain	TRUE	TRUE	TRUE	TRUE	TRUE		Medical courses				Call ambulance				Take him/her to the hospital			Aspirin	Thrombolytic drugs	Heparin and Warfarin		Vital signs control
Female	An-Najah National University	Fourth year	2.35--≤3.00 Good	Single	Rural	Nursing program	No	Dealing with stroke patients in hospital of clinical care				Brain	Both	Male	>65	Yes	Yes	Yes	Yes	Yes	Yes	Yes	Yes	Yes	Uncertain	TRUE	TRUE	TRUE	TRUE	TRUE		Medical courses		Relative or personal experience	Textbook	Call ambulance				Take him/her to the hospital			Aspirin		Heparin and Warfarin		Vital signs control
Female	An-Najah National University	Fourth year	3.00--≤3.65 Very Good	Single	Urban	Nursing program	Yes	Dealing with stroke patients in hospital of clinical care				Brain	Both	Male	>65	Yes	Yes	Yes	Uncertain	Yes	No	Yes	Yes	Yes	Yes	TRUE	TRUE	TRUE	TRUE	TRUE	Social media and television		Academic research			Call ambulance				Take him/her to the hospital			Aspirin	Thrombolytic drugs
Female	An-Najah National University	Second year	2.35--≤3.00 Good	Single	Urban	Hearing and speech program	Yes	Dealing with stroke patients in hospital of clinical care				Brain	Both	The same for both geders	55-64	Yes	Yes	Yes	Yes	Yes	Yes	Yes	Yes	Yes	Yes	TRUE	TRUE	TRUE	TRUE	TRUE		Medical courses	Academic research	Relative or personal experience	Textbook	Call ambulance				Take him/her to the hospital			Aspirin	Thrombolytic drugs	Heparin and Warfarin		Vital signs control
Female	An-Najah National University	Third year	1.7--≤2.35 Acceptable	Single	Urban	Biomedical sciences program (preclinical)	No		Family history of stroke			Heart	Thrombotic	Male	45-54	Yes	Yes	Yes	Uncertain	Yes	Uncertain	Uncertain	Yes	Yes	No	TRUE	TRUE	TRUE	Unsure	TRUE				Relative or personal experience		Call ambulance							Aspirin
Female	An-Najah National University	Sixth year	2.35--≤3.00 Good	Single	Rural	Doctor of Medicine program (clinical)	No		Family history of stroke			Brain	Both	Male	45-54	Yes	Yes	Yes	Yes	Yes	No	Yes	Yes	Yes	Yes	TRUE	TRUE	TRUE	TRUE	TRUE		Medical courses				Call ambulance				Take him/her to the hospital			Aspirin	Thrombolytic drugs			Vital signs control
Female	Al-Quds University	Third year	3.00--≤3.65 Very Good	Single	Rural	Biomedical sciences program (preclinical)	No	Dealing with stroke patients in hospital of clinical care				Brain	Both	Male	>65	Yes	Yes	Yes	Yes	Yes	Uncertain	Yes	Yes	Yes	Uncertain	TRUE	TRUE	TRUE	Unsure	Unsure		Medical courses			Textbook	Call ambulance				Take him/her to the hospital			Aspirin	Thrombolytic drugs	Heparin and Warfarin		Vital signs control
Female	An-Najah National University	Second year	2.35--≤3.00 Good	Single	Urban	Medical analysis program	No	Dealing with stroke patients in hospital of clinical care				Heart	Subtype of transient ischemic attack (TIA)	Male	>65	No	Yes	Yes	Yes	Yes	Yes	Yes	Yes	Yes	No	TRUE	Unsure	TRUE	TRUE	TRUE				Relative or personal experience						Take him/her to the hospital			Aspirin
Female	An-Najah National University	Fourth year	3.65--4.00 Excellent	Single	Urban	Anesthesia program	No				Personally know someone with stroke	Heart	Both	Male	55-64	Yes	Yes	No	No	No	No	No	Yes	Yes	No	TRUE	TRUE	Unsure	Unsure	TRUE		Medical courses				Call ambulance							Aspirin
Female	An-Najah National University	Fourth year	3.00--≤3.65 Very Good	Single	Rural	Nursing program	No		Family history of stroke			Brain	Thrombotic	Female	55-64	No	No	No	No	Yes	No	No	No	No	No	TRUE	TRUE	TRUE	TRUE	TRUE	Social media and television	Medical courses	Academic research		Textbook	Call ambulance							Aspirin				Vital signs control
Female	An-Najah National University	Fifth year	3.00--≤3.65 Very Good	Single	Urban	Pharmacy program	No	Dealing with stroke patients in hospital of clinical care				Brain	Subtype of transient ischemic attack (TIA)	Male	55-64	Yes	Yes	Yes	No	Yes	Uncertain	Yes	Yes	Yes	Yes	TRUE	TRUE	TRUE	Unsure	TRUE	Social media and television	Medical courses				Call ambulance							Aspirin	Thrombolytic drugs
Female	An-Najah National University	Fifth year	3.00--≤3.65 Very Good	Single	Urban	Doctor of pharmacy program	No	Dealing with stroke patients in hospital of clinical care				Brain	Subtype of transient ischemic attack (TIA)	Male	55-64	Yes	Yes	Yes	No	Yes	Uncertain	Yes	Yes	Yes	Yes	TRUE	TRUE	TRUE	Unsure	TRUE	Social media and television	Medical courses				Call ambulance							Aspirin	Thrombolytic drugs
Female	An-Najah National University	Fourth year	3.00--≤3.65 Very Good	Single	Rural	Pharmacy program	Yes				Personally know someone with stroke	Heart	Subtype of transient ischemic attack (TIA)	Male	>65	Yes	Yes	Yes	Yes	Yes	Yes	Yes	Uncertain	Yes	Yes	TRUE	TRUE	TRUE	TRUE	TRUE		Medical courses				Call ambulance							Aspirin
Female	An-Najah National University	Fourth year	2.35--≤3.00 Good	Single	Camp	Pharmacy program	No				Personally know someone with stroke	Heart	Subtype of transient ischemic attack (TIA)	Female	45-54	Yes	Yes	Yes	Yes	Yes	Yes	Yes	Yes	Yes	Yes	TRUE	TRUE	TRUE	TRUE	TRUE	Social media and television					Call ambulance							Aspirin
Female	An-Najah National University	Fourth year	2.35--≤3.00 Good	Single	Rural	Nursing program	Yes		Family history of stroke			Brain	Thrombotic	Female	45-54	Yes	Yes	Yes	Yes	Yes	Yes	Yes	Yes	Yes	Yes	TRUE	TRUE	TRUE	TRUE	TRUE	Social media and television	Medical courses				Call ambulance							Aspirin	Thrombolytic drugs		Surgery
Male	An-Najah National University	Third year	2.35--≤3.00 Good	Single	Urban	Biomedical sciences program (preclinical)	Yes		Family history of stroke		Personally know someone with stroke	Brain	Both	Male	55-64	Yes	Yes	Yes	No	Yes	Uncertain	Yes	Yes	Yes	Yes	TRUE	TRUE	TRUE	TRUE	TRUE		Medical courses	Academic research	Relative or personal experience	Textbook	Call ambulance				Take him/her to the hospital			Aspirin	Thrombolytic drugs
Male	An-Najah National University	Third year	2.35--≤3.00 Good	Single	Camp	Doctor of Medicine program (clinical)	Yes		Family history of stroke			Heart	Subtype of transient ischemic attack (TIA)	Male	>65	Yes	Uncertain	Uncertain	Yes	Yes	No	Yes	Yes	Yes	No	TRUE	TRUE	TRUE	Unsure	TRUE			Academic research			Call ambulance							Aspirin	Thrombolytic drugs	Heparin and Warfarin	Surgery	Vital signs control
Male	An-Najah National University	Second year	3.65--4.00 Excellent	Single	Rural	Doctor of Medicine program (clinical)	No			History of stroke in neighbors	Personally know someone with stroke	Brain	Thrombotic	Male	>65	Yes	Yes	Yes	Yes	Yes	Uncertain	Yes	Yes	No	No	TRUE	TRUE	TRUE	FALSE	TRUE	Social media and television	Medical courses			Textbook	Call ambulance				Take him/her to the hospital			Aspirin					I don't know
Male	An-Najah National University	Fourth year	2.35--≤3.00 Good	Single	Rural	Nursing program	No				Personally know someone with stroke	Heart	Thrombotic	Male	45-54	Yes	Yes	No	Yes	No	Yes	No	Yes	No	No	TRUE	FALSE	FALSE	FALSE	TRUE					Textbook	Call ambulance							Aspirin	Thrombolytic drugs	Heparin and Warfarin
Male	An-Najah National University	Fourth year	3.65--4.00 Excellent	Single	Urban	Doctor of Medicine program (clinical)	No	Dealing with stroke patients in hospital of clinical care				Brain	Both	Male	>65	Yes	Yes	Uncertain	Yes	Yes	Yes	Yes	Yes	Yes	Yes	TRUE	TRUE	TRUE	Unsure	Unsure		Medical courses	Academic research		Textbook	Call ambulance				Take him/her to the hospital			Aspirin	Thrombolytic drugs			Vital signs control
Male	An-Najah National University	Third year	3.00--≤3.65 Very Good	Single	Urban	Biomedical sciences program (preclinical)	No		Family history of stroke			Brain	Both	Male	>65	Yes	Yes	Yes	Yes	Yes	Yes	Yes	Yes	Yes	Yes	TRUE	TRUE	TRUE	TRUE	TRUE		Medical courses				Call ambulance							Aspirin	Thrombolytic drugs
Male	Palestine Polytechnic University	Fifth year	3.00--≤3.65 Very Good	Single	Urban	Doctor of Medicine program (clinical)	No	Dealing with stroke patients in hospital of clinical care			Personally know someone with stroke	Brain	I don't know	The same for both geders	>65	Yes	Yes	Yes	Yes	Yes	Uncertain	Yes	Yes	Yes	Uncertain	TRUE	TRUE	Unsure	Unsure	Unsure		Medical courses	Academic research		Textbook	Call ambulance		Lay the patient at the ground					Aspirin	Thrombolytic drugs	Heparin and Warfarin
Male	Arab American University	Fifth year	3.65--4.00 Excellent	Single	Rural	Doctor of Medicine program (clinical)	No	Dealing with stroke patients in hospital of clinical care				Brain	Both	Male	>65	Yes	Yes	Uncertain	Yes	Yes	No	Yes	Yes	Yes	No	TRUE	TRUE	TRUE	TRUE	FALSE			Academic research	Relative or personal experience	Textbook	Call ambulance				Take him/her to the hospital			Aspirin	Thrombolytic drugs	Heparin and Warfarin
Male	Arab American University	Third year	2.35--≤3.00 Good	Single	Camp	Nursing program	No			History of stroke in neighbors		Brain	I don't know	The same for both geders	55-64	Uncertain	Yes	No	Uncertain	Uncertain	No	No	Yes	Yes	No	TRUE	FALSE	Unsure	TRUE	FALSE	Social media and television			Relative or personal experience		Call ambulance				Take him/her to the hospital			Aspirin	Thrombolytic drugs
Male	An-Najah National University	Fourth year	3.00--≤3.65 Very Good	Single	Camp	Nursing program	No	Dealing with stroke patients in hospital of clinical care				Heart	Both	Male	55-64	Yes	Yes	Yes	Yes	Yes	Yes	Yes	Yes	Yes	Yes	TRUE	TRUE	Unsure	TRUE	TRUE		Medical courses	Academic research			Call ambulance		Lay the patient at the ground	Splash cold water at the patient's face	Take him/her to the hospital			Aspirin	Thrombolytic drugs	Heparin and Warfarin		Vital signs control
Male	Al-Quds University	Sixth year	2.35--≤3.00 Good	Single	Urban	Doctor of Medicine program (clinical)	No	Dealing with stroke patients in hospital of clinical care				Brain	Both	Male	>65	Yes	Yes	No	Yes	Yes	No	Yes	Yes	Yes	No	TRUE	TRUE	TRUE	TRUE	FALSE		Medical courses			Textbook	Call ambulance				Take him/her to the hospital			Aspirin		Heparin and Warfarin
Male	Arab American University	Fourth year	3.00--≤3.65 Very Good	Single	Rural	Pharmacy program	Yes			History of stroke in neighbors		Brain	Thrombotic	Female	45-54	Yes	Yes	No	No	No	No	No	Yes	Yes	No	TRUE	TRUE	TRUE	TRUE	TRUE		Medical courses			Textbook			Lay the patient at the ground		Take him/her to the hospital			Aspirin	Thrombolytic drugs
Male	An-Najah National University	Sixth year	2.35--≤3.00 Good	Single	Urban	Doctor of Medicine program (clinical)	No	Dealing with stroke patients in hospital of clinical care				Brain	Both	Male	>65	Yes	Yes	Yes	Yes	Yes	Yes	Yes	Yes	Yes	Uncertain	TRUE	TRUE	TRUE	TRUE	TRUE		Medical courses				Call ambulance							Aspirin
Male	An-Najah National University	Second year	2.35--≤3.00 Good	Single	Urban	Doctor of dental program	No				Personally know someone with stroke	Heart	Subtype of transient ischemic attack (TIA)	Male	45-54	Yes	Uncertain	Yes	Yes	Uncertain	Uncertain	No	Yes	Yes	No	TRUE	Unsure	TRUE	Unsure	TRUE		Medical courses				Call ambulance							Aspirin
Male	An-Najah National University	Fourth year	3.00--≤3.65 Very Good	Single	Rural	Pharmacy program	Yes				Personally know someone with stroke	Heart	Subtype of transient ischemic attack (TIA)	Male	>65	Yes	Yes	Yes	Yes	Yes	Yes	Yes	Yes	Yes	Yes	TRUE	TRUE	TRUE	TRUE	TRUE		Medical courses				Call ambulance							Aspirin
Male	An-Najah National University	Sixth year	2.35--≤3.00 Good	Single	Urban	Doctor of Medicine program (clinical)	Yes	Dealing with stroke patients in hospital of clinical care				Brain	Both	Male	55-64	Yes	Yes	Yes	Yes	Yes	No	Yes	Yes	Yes	Uncertain	TRUE	TRUE	TRUE	TRUE	TRUE		Medical courses				Call ambulance							Aspirin
Male	An-Najah National University	Sixth year	3.00--≤3.65 Very Good	Single	Urban	Doctor of Medicine program (clinical)	No	Dealing with stroke patients in hospital of clinical care				Brain	Both	Female	>65	Yes	Yes	Yes	Yes	Yes	Yes	Yes	Yes	Yes	Yes	TRUE	TRUE	TRUE	TRUE	TRUE					Textbook	Call ambulance							Aspirin
Male	An-Najah National University	Second year	2.35--≤3.00 Good	Single	Rural	Doctor of Medicine program (clinical)	No		Family history of stroke			Heart	Subtype of transient ischemic attack (TIA)	Male	25-45	Yes	Yes	Yes	Yes	Yes	Yes	Yes	Yes	Yes	No	TRUE	TRUE	TRUE	TRUE	TRUE		Medical courses				Call ambulance							Aspirin
Female	An-Najah National University	Third year	2.35--≤3.00 Good	Single	Urban	Pharmacy program	Yes				Personally know someone with stroke	Heart	Thrombotic	The same for both geders	45-54	Yes	Yes	Yes	Yes	Yes	Yes	Yes	Yes	Yes	Yes	TRUE	TRUE	TRUE	TRUE	TRUE		Medical courses				Call ambulance						I don't know						I don't know
Male	An-Najah National University	Third year	2.35--≤3.00 Good	Single	Urban	Nursing program	Yes	Dealing with stroke patients in hospital of clinical care				Brain	Subtype of transient ischemic attack (TIA)	Female	45-54	Yes	Yes	Yes	Yes	No	Yes	Yes	Yes	Yes	No	TRUE	TRUE	TRUE	Unsure	TRUE		Medical courses										I don't know			Heparin and Warfarin
Female	An-Najah National University	Second year	2.35--≤3.00 Good	Single	Rural	Physiotherapy program	No		Family history of stroke			Brain	I don't know	Female	>65	Yes	Yes	Uncertain	Yes	Uncertain	Uncertain	Yes	Yes	Yes	Yes	TRUE	FALSE	TRUE	TRUE	TRUE	Social media and television			Relative or personal experience		Call ambulance					Wait for spontaneous recovery							I don't know
Female	An-Najah National University	Sixth year	2.35--≤3.00 Good	Single	Rural	Doctor of Medicine program (clinical)	No			History of stroke in neighbors		Brain	Both	Male	>65	Yes	Yes	Uncertain	Yes	Yes	Yes	Yes	Uncertain	Yes	Uncertain	TRUE	TRUE	TRUE	TRUE	Unsure		Medical courses	Academic research		Textbook	Call ambulance					Wait for spontaneous recovery						Vital signs control
Female	An-Najah National University	Second year	2.35--≤3.00 Good	Divorced	Rural	Physiotherapy program	No		Family history of stroke			Brain	Subtype of transient ischemic attack (TIA)	Male	55-64	Uncertain	Yes	Yes	No	Yes	Yes	Yes	No	Yes	No	TRUE	TRUE	TRUE	TRUE	FALSE			Academic research			Call ambulance		Lay the patient at the ground		Take him/her to the hospital								I don't know
Female	An-Najah National University	Third year	3.65--4.00 Excellent	Single	Rural	Doctor of Medicine program (clinical)	No		Family history of stroke			Brain	Both	Female	55-64	Yes	Yes	Yes	Yes	Yes	Yes	Yes	Yes	Yes	Yes	TRUE	TRUE	TRUE	TRUE	TRUE		Medical courses				Call ambulance								Thrombolytic drugs		Surgery	Vital signs control
Female	An-Najah National University	Third year	3.65--4.00 Excellent	Single	Rural	Doctor of Medicine program (clinical)	No		Family history of stroke			Brain	Both	Female	55-64	Yes	Yes	Yes	Yes	Yes	Yes	Yes	Yes	Yes	Uncertain	TRUE	TRUE	TRUE	TRUE	TRUE		Medical courses	Academic research			Call ambulance								Thrombolytic drugs	Heparin and Warfarin	Surgery
Female	An-Najah National University	Third year	3.00--≤3.65 Very Good	Single	Urban	Doctor of Medicine program (clinical)	No	Dealing with stroke patients in hospital of clinical care				Brain	Subtype of transient ischemic attack (TIA)	Male	45-54	Uncertain	Yes	Yes	Uncertain	Yes	No	Yes	Yes	Yes	Yes	TRUE	Unsure	TRUE	Unsure	TRUE	Social media and television				Textbook	Call ambulance				Take him/her to the hospital				Thrombolytic drugs	Heparin and Warfarin
Female	An-Najah National University	Fifth year	3.00--≤3.65 Very Good	Single	Urban	Doctor of Medicine program (clinical)	No		Family history of stroke		Personally know someone with stroke	Brain	Both	Male	55-64	Yes	Yes	Yes	Yes	Uncertain	Uncertain	Yes	Yes	Yes	Uncertain	TRUE	TRUE	TRUE	TRUE	TRUE		Medical courses	Academic research	Relative or personal experience	Textbook	Call ambulance				Take him/her to the hospital				Thrombolytic drugs
Female	An-Najah National University	Third year	2.35--≤3.00 Good	Single	Urban	Pharmacy program	No		Family history of stroke			Brain	Subtype of transient ischemic attack (TIA)	Male	55-64	Yes	Yes	No	Yes	Yes	No	Uncertain	No	Yes	No	TRUE	TRUE	TRUE	Unsure	TRUE				Relative or personal experience		Call ambulance												I don't know
Female	An-Najah National University	Second year	2.35--≤3.00 Good	Single	Urban	Biomedical sciences program (preclinical)	No				Personally know someone with stroke	Brain	Subtype of transient ischemic attack (TIA)	Male	55-64	Yes	Yes	Uncertain	Yes	Yes	No	Yes	Uncertain	Yes	Uncertain	TRUE	TRUE	TRUE	Unsure	TRUE	Social media and television	Medical courses	Academic research			Call ambulance				Take him/her to the hospital					Heparin and Warfarin, Surgery	Surgery
Female	An-Najah National University	Third year	2.35--≤3.00 Good	Single	Rural	Hearing and speech program	Yes				Personally know someone with stroke	Other	I don't know	Male	55-64	Yes	Yes	Yes	Uncertain	Yes	No	Yes	Yes	Yes	No	TRUE	TRUE	TRUE	TRUE	TRUE		Medical courses				Call ambulance												I don't know
Female	An-Najah National University	Fourth year	3.00--≤3.65 Very Good	Single	Urban	Doctor of pharmacy program	No			History of stroke in neighbors		Brain	Subtype of transient ischemic attack (TIA)	Male	>65	Yes	Yes	Yes	Yes	Yes	No	Yes	Yes	Yes	Yes	TRUE	TRUE	TRUE	TRUE	TRUE		Medical courses	Academic research		Textbook	Call ambulance				Take him/her to the hospital				Thrombolytic drugs	Heparin and Warfarin		Vital signs control
Female	An-Najah National University	Second year	2.35--≤3.00 Good	Single	Urban	Pharmacy program	No				Personally know someone with stroke	Brain	Subtype of transient ischemic attack (TIA)	Male	55-64	Yes	Yes	Uncertain	Yes	Yes	No	Yes	Uncertain	Yes	Uncertain	TRUE	TRUE	TRUE	Unsure	TRUE	Social media and television	Medical courses	Academic research			Call ambulance				Take him/her to the hospital						Surgery		I don't know
Female	An-Najah National University	Sixth year	3.00--≤3.65 Very Good	Single	Rural	Doctor of Medicine program (clinical)	No	Dealing with stroke patients in hospital of clinical care				Brain	Both	Male	>65	Yes	Yes	Uncertain	Yes	Yes	Yes	Yes	Yes	Yes	Yes	TRUE	TRUE	TRUE	TRUE	TRUE					Textbook	Call ambulance								Thrombolytic drugs
Female	An-Najah National University	Second year	2.35--≤3.00 Good	Single	Rural	Doctor of pharmacy program	No			History of stroke in neighbors		Brain	Subtype of transient ischemic attack (TIA)	Male	>65	Yes	Yes	Yes	Yes	No	No	Yes	Yes	Yes	Yes	TRUE	TRUE	TRUE	TRUE	TRUE		Medical courses	Academic research			Call ambulance											Vital signs control
Female	Hebron University	Second year	3.65--4.00 Excellent	Single	Urban	Physiotherapy program	No				Personally know someone with stroke	Brain	Subtype of transient ischemic attack (TIA)	The same for both geders	45-54	Yes	Yes	Yes	Yes	Yes	No	Yes	Yes	Yes	Yes	TRUE	TRUE	TRUE	TRUE	TRUE			Academic research			Call ambulance												I don't know
Male	An-Najah National University	Second year	2.35--≤3.00 Good	Single	Urban	Doctor of Medicine program (clinical)	No	Dealing with stroke patients in hospital of clinical care	Family history of stroke	History of stroke in neighbors	Personally know someone with stroke	Heart	Thrombotic	Female	<25	Yes	Yes	No	No	Uncertain	Uncertain	No	No	Uncertain	No	TRUE	TRUE	FALSE	TRUE	FALSE	Social media and television		Academic research					Lay the patient at the ground	Splash cold water at the patient's face							Surgery	Vital signs control
Male	Arab American University	Third year	3.00--≤3.65 Very Good	Single	Urban	Nursing program	No				Personally know someone with stroke	Brain	Thrombotic	Male	>65	Yes	Yes	Uncertain	Yes	Yes	Uncertain	Yes	Yes	Yes	Yes	TRUE	TRUE	TRUE	Unsure	TRUE		Medical courses	Academic research	Relative or personal experience	Textbook	Call ambulance				Take him/her to the hospital				Thrombolytic drugs			Vital signs control
Male	An-Najah National University	Sixth year	3.65--4.00 Excellent	Single	Urban	Doctor of Medicine program (clinical)	No	Dealing with stroke patients in hospital of clinical care				Brain	Both	Male	>65	Yes	Yes	Yes	Yes	Yes	Yes	Yes	Yes	Yes	Yes	TRUE	TRUE	TRUE	FALSE	TRUE		Medical courses			Textbook					Take him/her to the hospital				Thrombolytic drugs			Vital signs control
Male	An-Najah National University	Third year	2.35--≤3.00 Good	Single	Urban	Doctor of dental program	No		Family history of stroke			Brain	I don't know	Male	>65	Yes	Yes	Yes	Yes	Yes	Yes	No	Yes	Yes	Yes	TRUE	TRUE	TRUE	Unsure	TRUE	Social media and television	Medical courses	Academic research	Relative or personal experience	Textbook	Call ambulance												I don't know
Male	An-Najah National University	Second year	3.65--4.00 Excellent	Single	Urban	Biomedical sciences program (preclinical)	No		Family history of stroke		Personally know someone with stroke	Brain	I don't know	Male	>65	Yes	Yes	Yes	Yes	Yes	No	Yes	Yes	Yes	Uncertain	TRUE	TRUE	TRUE	Unsure	Unsure		Medical courses				Call ambulance		Lay the patient at the ground		Take him/her to the hospital								I don't know
Male	Al-Quds University	Third year	3.00--≤3.65 Very Good	Single	Urban	Doctor of Medicine program (clinical)	No				Personally know someone with stroke	Brain	Subtype of transient ischemic attack (TIA)	The same for both geders	>65	Yes	Yes	Uncertain	Yes	Yes	Yes	Yes	Yes	Yes	Uncertain	TRUE	Unsure	TRUE	TRUE	TRUE		Medical courses								Take him/her to the hospital				Thrombolytic drugs
Male	An-Najah National University	Second year	3.00--≤3.65 Very Good	Single	Urban	Biomedical sciences program (preclinical)	No				Personally know someone with stroke	Brain	Subtype of transient ischemic attack (TIA)	Male	55-64	Yes	Yes	Uncertain	Yes	Yes	No	Yes	Yes	Uncertain	Uncertain	TRUE	TRUE	TRUE	Unsure	TRUE	Social media and television	Medical courses	Academic research			Call ambulance				Take him/her to the hospital					Heparin and Warfarin, Surgery	Surgery
Male	An-Najah National University	Third year	3.65--4.00 Excellent	Single	Camp	Doctor of Medicine program (clinical)	No				Personally know someone with stroke	Brain	Subtype of transient ischemic attack (TIA)	Male	>65	Yes	Yes	Yes	Yes	Yes	Uncertain	Yes	Yes	Yes	Yes	TRUE	TRUE	TRUE	FALSE	Unsure		Medical courses	Academic research			Call ambulance		Lay the patient at the ground		Take him/her to the hospital				Thrombolytic drugs		Surgery
Male	An-Najah National University	Second year	3.65--4.00 Excellent	Single	Rural	Biomedical sciences program (preclinical)	Yes	Dealing with stroke patients in hospital of clinical care				Brain	Both	Male	55-64	Yes	Yes	Yes	Uncertain	Yes	Uncertain	Yes	Yes	Yes	No	TRUE	TRUE	TRUE	TRUE	TRUE					Textbook	Call ambulance											Vital signs control
Male	An-Najah National University	Fourth year	2.35--≤3.00 Good	Single	Urban	Doctor of Medicine program (clinical)	No				Personally know someone with stroke	Heart	Both	Male	>65	Yes	Yes	Yes	Yes	Yes	No	Yes	Yes	Yes	Uncertain	TRUE	TRUE	TRUE	TRUE	TRUE		Medical courses				Call ambulance				Take him/her to the hospital							Vital signs control
Male	An-Najah National University	Sixth year	2.35--≤3.00 Good	Single	Rural	Doctor of Medicine program (clinical)	Yes	Dealing with stroke patients in hospital of clinical care			Personally know someone with stroke	Brain	Both	Female	55-64	Yes	Yes	Yes	Yes	Yes	No	Yes	Yes	Yes	Yes	TRUE	TRUE	TRUE	TRUE	TRUE		Medical courses			Textbook	Call ambulance		Lay the patient at the ground		Take him/her to the hospital				Thrombolytic drugs
Male	An-Najah National University	Sixth year	3.00--≤3.65 Very Good	Single	Urban	Doctor of Medicine program (clinical)	No	Dealing with stroke patients in hospital of clinical care				Brain	Thrombotic	Male	>65	Yes	Yes	Yes	Yes	Yes	No	Yes	Yes	Yes	No	TRUE	Unsure	TRUE	FALSE	TRUE		Medical courses								Take him/her to the hospital					Heparin and Warfarin
Male	An-Najah National University	Third year	2.35--≤3.00 Good	Single	Urban	Pharmacy program	Yes				Personally know someone with stroke	Heart	Thrombotic	Male	55-64	Yes	Yes	Yes	Yes	Yes	No	Yes	Yes	Yes	No	TRUE	TRUE	TRUE	TRUE	TRUE		Medical courses	Academic research			Call ambulance									Heparin and Warfarin
Male	An-Najah National University	Second year	2.35--≤3.00 Good	Single	Rural	Physiotherapy program	No	Dealing with stroke patients in hospital of clinical care				Brain	Thrombotic	Male	>65	Yes	Yes	Yes	Yes	Yes	Uncertain	Uncertain	Yes	Yes	Uncertain	TRUE	TRUE	TRUE	TRUE	TRUE	Social media and television	Medical courses				Call ambulance				Take him/her to the hospital								I don't know
Male	An-Najah National University	Third year	1.7--≤2.35 Acceptable	Single	Urban	Hearing and speech program	No				Personally know someone with stroke	Brain	I don't know	Female	45-54	Yes	Yes	Yes	No	Yes	No	No	No	Yes	No	TRUE	TRUE	TRUE	TRUE	TRUE			Academic research			Call ambulance												I don't know
Male	An-Najah National University	Fourth year	1.7--≤2.35 Acceptable	Single	Rural	Pharmacy program	No	Dealing with stroke patients in hospital of clinical care				Brain	Thrombotic	Male	>65	Yes	Yes	Yes	Yes	Yes	Yes	Yes	No	Yes	No	TRUE	TRUE	TRUE	TRUE	TRUE		Medical courses				Call ambulance										Surgery
Male	An-Najah National University	Fourth year	1.7--≤2.35 Acceptable	Single	Rural	Pharmacy program	No	Dealing with stroke patients in hospital of clinical care				Brain	Thrombotic	Male	>65	Yes	Yes	Yes	Yes	Yes	Yes	Yes	No	Yes	No	TRUE	TRUE	TRUE	TRUE	TRUE		Medical courses				Call ambulance										Surgery
Male	An-Najah National University	Second year	2.35--≤3.00 Good	Single	Urban	Doctor of dental program	Yes			History of stroke in neighbors		Brain	Thrombotic	Male	45-54	Yes	Yes	Yes	Yes	Yes	Yes	Yes	Uncertain	Yes	Uncertain	TRUE	TRUE	TRUE	Unsure	TRUE	Social media and television					Call ambulance										Surgery
Male	An-Najah National University	Second year	1.7--≤2.35 Acceptable	Single	Urban	Physiotherapy program	No		Family history of stroke			Brain	Subtype of transient ischemic attack (TIA)	Male	45-54	Yes	Yes	Yes	Uncertain	Yes	No	Uncertain	No	Yes	Yes	TRUE	TRUE	TRUE	TRUE	TRUE	Social media and television	Medical courses				Call ambulance				Take him/her to the hospital								I don't know
Male	An-Najah National University	Third year	3.65--4.00 Excellent	Single	Urban	Biomedical sciences program (preclinical)	No	Dealing with stroke patients in hospital of clinical care				Brain	Thrombotic	Male	>65	Yes	Yes	Yes	Yes	Yes	Uncertain	Yes	Yes	Yes	Yes	TRUE	TRUE	TRUE	TRUE	TRUE					Textbook	Call ambulance								Thrombolytic drugs
Male	Al-Quds University	Fourth year	3.65--4.00 Excellent	Single	Rural	Pharmacy program	No	Dealing with stroke patients in hospital of clinical care				Brain	Hemorrhagic	Male	>65	Yes	Yes	No	Yes	Yes	No	No	Yes	Yes	No	TRUE	TRUE	TRUE	TRUE	TRUE	Social media and television									Take him/her to the hospital					Heparin and Warfarin
Male	An-Najah National University	Second year	2.35--≤3.00 Good	Single	Rural	Medical analysis program	No				Personally know someone with stroke	Brain	Hemorrhagic	Male	55-64	Yes	Yes	No	No	Uncertain	Uncertain	Uncertain	No	Uncertain	No	TRUE	TRUE	Unsure	Unsure	TRUE	Social media and television					Call ambulance						I don't know	Aspirin						First aid
Male	An-Najah National University	Third year	3.65--4.00 Excellent	Single	Rural	Biomedical sciences program (preclinical)	No		Family history of stroke			Brain	Both	Male	>65	Yes	Yes	Yes	Yes	Yes	No	Yes	Yes	Yes	Uncertain	TRUE	TRUE	TRUE	TRUE	TRUE		Medical courses										I don't know	Aspirin						First aid
Female	Hebron University	Fourth year	3.00--≤3.65 Very Good	Single	Urban	Nursing program	No	Dealing with stroke patients in hospital of clinical care				Brain	Thrombotic	Male	<25	Yes	Yes	Yes	Yes	Yes	Yes	Yes	Uncertain	Uncertain	Uncertain	TRUE	TRUE	TRUE	TRUE	TRUE			Academic research			Call ambulance					Wait for spontaneous recovery		Aspirin				Vital signs control		First aid
Female	Arab American University	Second year	3.00--≤3.65 Very Good	Single	Urban	Doctor of dental program	No		Family history of stroke			Heart	Hemorrhagic	Male	55-64	Yes	Yes	Uncertain	Yes	Yes	No	Uncertain	Yes	Yes	No	TRUE	TRUE	TRUE	TRUE	FALSE	Social media and television			Relative or personal experience		Call ambulance		Lay the patient at the ground			Wait for spontaneous recovery		Aspirin						First aid
Male	Al-Quds University	Fourth year	2.35--≤3.00 Good	Single	Rural	Nursing program	Yes	Dealing with stroke patients in hospital of clinical care				Brain	I don't know	The same for both geders	45-54	Yes	Yes	Uncertain	Yes	Uncertain	No	No	Yes	Yes	No	TRUE	TRUE	TRUE	TRUE	TRUE		Medical courses		Relative or personal experience		Call ambulance					Wait for spontaneous recovery		Aspirin		Heparin and Warfarin				First aid
Female	An-Najah National University	Fourth year	2.35--≤3.00 Good	Single	Rural	Pharmacy program	No		Family history of stroke			Heart	Subtype of transient ischemic attack (TIA)	Male	55-64	Yes	Yes	Yes	Yes	Yes	No	Yes	Yes	Yes	Yes	TRUE	TRUE	TRUE	TRUE	TRUE		Medical courses				Call ambulance							Aspirin				Vital signs control		First aid
Female	An-Najah National University	Fourth year	2.35--≤3.00 Good	Single	Rural	Pharmacy program	No		Family history of stroke			Heart	Subtype of transient ischemic attack (TIA)	Male	>65	Yes	Yes	Yes	Yes	Yes	No	Yes	Yes	Yes	Yes	TRUE	TRUE	TRUE	TRUE	TRUE		Medical courses				Call ambulance							Aspirin				Vital signs control		First aid
Female	An-Najah National University	Second year	3.00--≤3.65 Very Good	Single	Urban	Biomedical sciences program (preclinical)	No				Personally know someone with stroke	Brain	Both	Male	>65	Yes	Yes	Yes	Yes	Yes	Uncertain	Yes	Yes	Yes	Yes	TRUE	TRUE	TRUE	TRUE	TRUE		Medical courses			Textbook	Call ambulance				Take him/her to the hospital			Aspirin	Thrombolytic drugs	Heparin and Warfarin				First aid
Female	An-Najah National University	Third year	2.35--≤3.00 Good	Single	Urban	Medical analysis program	No		Family history of stroke			Heart	Thrombotic	The same for both geders	55-64	Yes	Yes	Yes	Uncertain	Yes	Uncertain	Yes	Yes	Yes	Uncertain	TRUE	TRUE	TRUE	Unsure	TRUE		Medical courses	Academic research		Textbook	Call ambulance				Take him/her to the hospital			Aspirin	Thrombolytic drugs	Heparin and Warfarin	Surgery			First aid
Female	An-Najah National University	Fourth year	2.35--≤3.00 Good	Single	Rural	Nursing program	No	Dealing with stroke patients in hospital of clinical care				Brain	Hemorrhagic	Male	25-45	Yes	Uncertain	Uncertain	Yes	Yes	Yes	Yes	Yes	Yes	Uncertain	TRUE	TRUE	TRUE	TRUE	TRUE	Social media and television	Medical courses	Academic research		Textbook	Call ambulance							Aspirin	Thrombolytic drugs	Heparin and Warfarin		Vital signs control		First aid
Female	An-Najah National University	Third year	2.35--≤3.00 Good	Single	Urban	Medical analysis program	No		Family history of stroke			Heart	Thrombotic	The same for both geders	55-64	Yes	Yes	No	No	Yes	Uncertain	Yes	Yes	Yes	Uncertain	TRUE	Unsure	TRUE	Unsure	TRUE	Social media and television	Medical courses			Textbook	Call ambulance				Take him/her to the hospital			Aspirin		Heparin and Warfarin				First aid
Female	An-Najah National University	Third year	1.7--≤2.35 Acceptable	Single	Rural	Doctor of dental program	No		Family history of stroke			Brain	Thrombotic	The same for both geders	55-64	Yes	Yes	No	No	Yes	Uncertain	Yes	Yes	Yes	Uncertain	TRUE	TRUE	TRUE	TRUE	FALSE		Medical courses	Academic research		Textbook	Call ambulance		Lay the patient at the ground		Take him/her to the hospital			Aspirin		Heparin and Warfarin	Surgery	Vital signs control		First aid
Female	An-Najah National University	Second year	3.65--4.00 Excellent	Single	Urban	Doctor of dental program	No				Personally know someone with stroke	Brain	Both	Female	55-64	Yes	Yes	Yes	Yes	Yes	Yes	Yes	Yes	Yes	Uncertain	TRUE	TRUE	TRUE	TRUE	TRUE	Social media and television		Academic research			Call ambulance		Lay the patient at the ground	Splash cold water at the patient's face	Take him/her to the hospital			Aspirin					I don't know	First aid
Female	An-Najah National University	Second year	2.35--≤3.00 Good	Single	Urban	Nursing program	No	Dealing with stroke patients in hospital of clinical care				Brain	Subtype of transient ischemic attack (TIA)	Female	>65	Yes	Yes	Yes	Yes	Yes	Yes	Yes	Uncertain	Yes	Uncertain	TRUE	TRUE	TRUE	TRUE	TRUE			Academic research			Call ambulance				Take him/her to the hospital			Aspirin	Thrombolytic drugs					First aid
Female	An-Najah National University	Fifth year	2.35--≤3.00 Good	Single	Urban	Doctor of pharmacy program	No		Family history of stroke		Personally know someone with stroke	Heart	Thrombotic	The same for both geders	>65	Yes	Uncertain	Yes	Uncertain	Yes	No	Yes	Yes	Yes	No	TRUE	TRUE	TRUE	TRUE	TRUE			Academic research	Relative or personal experience		Call ambulance		Lay the patient at the ground		Take him/her to the hospital			Aspirin	Thrombolytic drugs	Heparin and Warfarin	Surgery	Vital signs control		First aid
Female	An-Najah National University	Third year	2.35--≤3.00 Good	Single	Urban	Biomedical sciences program (preclinical)	No				Personally know someone with stroke	Brain	Thrombotic	Male	>65	Yes	Yes	Uncertain	Yes	Yes	Yes	Yes	Yes	Yes	Yes	TRUE	TRUE	TRUE	TRUE	TRUE		Medical courses				Call ambulance		Lay the patient at the ground	Splash cold water at the patient's face	Take him/her to the hospital			Aspirin	Thrombolytic drugs			Vital signs control		First aid
Female	An-Najah National University	Fourth year	3.00--≤3.65 Very Good	Single	Rural	Hearing and speech program	No				Personally know someone with stroke	Brain	Both	Female	>65	Yes	Yes	Yes	Yes	Yes	No	Yes	Yes	Yes	No	TRUE	TRUE	TRUE	TRUE	TRUE				Relative or personal experience		Call ambulance				Take him/her to the hospital			Aspirin						First aid
Female	An-Najah National University	Sixth year	3.00--≤3.65 Very Good	Single	Urban	Doctor of Medicine program (clinical)	No		Family history of stroke			Brain	Both	Male	>65	Yes	Yes	Yes	Yes	Yes	Yes	Yes	Yes	Yes	Uncertain	TRUE	TRUE	TRUE	TRUE	TRUE		Medical courses				Call ambulance							Aspirin						First aid
Female	An-Najah National University	Fifth year	3.00--≤3.65 Very Good	Single	Urban	Doctor of pharmacy program	No	Dealing with stroke patients in hospital of clinical care				Brain	Both	Male	>65	Yes	Yes	Yes	Yes	Yes	No	Yes	Yes	Yes	Yes	TRUE	TRUE	TRUE	TRUE	TRUE	Social media and television	Medical courses						Lay the patient at the ground		Take him/her to the hospital			Aspirin	Thrombolytic drugs					First aid
Female	An-Najah National University	Fifth year	3.00--≤3.65 Very Good	Single	Urban	Doctor of Medicine program (clinical)	No				Personally know someone with stroke	Brain	Both	Female	>65	Yes	Yes	Yes	Yes	Yes	Uncertain	Yes	Yes	Yes	Uncertain	TRUE	TRUE	TRUE	TRUE	TRUE			Academic research		Textbook	Call ambulance				Take him/her to the hospital			Aspirin				Vital signs control		First aid
Female	Al-Quds University	Third year	3.00--≤3.65 Very Good	Single	Rural	Doctor of Medicine program (clinical)	Yes				Personally know someone with stroke	Brain	Both	Male	55-64	Yes	Yes	Yes	Yes	Yes	Yes	Yes	Yes	Yes	Uncertain	TRUE	TRUE	TRUE	TRUE	TRUE		Medical courses				Call ambulance							Aspirin						First aid
Female	An-Najah National University	Third year	2.35--≤3.00 Good	Single	Urban	Biomedical sciences program (preclinical)	No				Personally know someone with stroke	Heart	Subtype of transient ischemic attack (TIA)	Female	>65	Yes	Yes	No	No	Yes	No	Yes	Yes	Yes	Yes	TRUE	TRUE	TRUE	FALSE	Unsure	Social media and television	Medical courses				Call ambulance							Aspirin		Heparin and Warfarin	Surgery			First aid
Female	An-Najah National University	Third year	3.00--≤3.65 Very Good	Single	Urban	Biomedical sciences program (preclinical)	No	Dealing with stroke patients in hospital of clinical care				Brain	Both	Female	>65	Yes	Yes	Uncertain	Yes	Yes	Yes	Yes	Yes	Yes	Yes	TRUE	TRUE	TRUE	TRUE	TRUE	Social media and television	Medical courses				Call ambulance		Lay the patient at the ground		Take him/her to the hospital			Aspirin	Thrombolytic drugs					First aid
Female	An-Najah National University	Third year	2.35--≤3.00 Good	Single	Rural	Biomedical sciences program (preclinical)	No	Dealing with stroke patients in hospital of clinical care				Brain	Thrombotic	The same for both geders	55-64	Yes	No	No	Yes	Yes	No	Yes	No	Yes	Uncertain	TRUE	TRUE	TRUE	TRUE	TRUE	Social media and television	Medical courses				Call ambulance		Lay the patient at the ground					Aspirin	Thrombolytic drugs	Heparin and Warfarin				First aid
Female	Al-Quds University	Second year	3.00--≤3.65 Very Good	Single	Urban	Biomedical sciences program (preclinical)	No	Dealing with stroke patients in hospital of clinical care				Brain	Both	Male	45-54	Yes	Yes	Yes	Uncertain	Yes	Yes	Yes	Yes	Yes	Yes	TRUE	TRUE	FALSE	TRUE	TRUE	Social media and television	Medical courses						Lay the patient at the ground		Take him/her to the hospital			Aspirin						First aid
Female	An-Najah National University	Second year	2.35--≤3.00 Good	Single	Urban	Physiotherapy program	No	Dealing with stroke patients in hospital of clinical care			Personally know someone with stroke	Brain	Both	The same for both geders	>65	Yes	Yes	Yes	Yes	Yes	No	Uncertain	No	Uncertain	No	TRUE	TRUE	TRUE	Unsure	TRUE			Academic research	Relative or personal experience		Call ambulance				Take him/her to the hospital			Aspirin						First aid
Female	An-Najah National University	Fourth year	3.65--4.00 Excellent	Single	Camp	Medical analysis program	No				Personally know someone with stroke	Brain	Subtype of transient ischemic attack (TIA)	The same for both geders	>65	Yes	Yes	Yes	Yes	Yes	Uncertain	Yes	No	Yes	No	TRUE	TRUE	TRUE	Unsure	TRUE		Medical courses				Call ambulance		Lay the patient at the ground					Aspirin						First aid
Female	An-Najah National University	Third year	3.00--≤3.65 Very Good	Single	Urban	Biomedical sciences program (preclinical)	No		Family history of stroke			Brain	Both	Male	>65	Yes	Yes	Yes	Yes	Yes	Yes	Yes	Yes	Yes	Yes	TRUE	TRUE	TRUE	TRUE	TRUE		Medical courses				Call ambulance							Aspirin						First aid
Female	An-Najah National University	Fourth year	2.35--≤3.00 Good	Single	Urban	Biomedical sciences program (preclinical)	No		Family history of stroke			Brain	Both	Male	55-64	Yes	Yes	Uncertain	Yes	Yes	No	Yes	Yes	Uncertain	Yes	TRUE	Unsure	TRUE	Unsure	TRUE		Medical courses	Academic research		Textbook	Call ambulance		Lay the patient at the ground		Take him/her to the hospital			Aspirin	Thrombolytic drugs					First aid
Female	An-Najah National University	Second year	2.35--≤3.00 Good	Single	Rural	Physiotherapy program	Yes				Personally know someone with stroke	Brain	Both	Male	>65	Yes	Yes	Yes	Yes	Yes	Uncertain	Yes	Yes	Yes	Yes	TRUE	TRUE	TRUE	TRUE	TRUE		Medical courses				Call ambulance		Lay the patient at the ground					Aspirin	Thrombolytic drugs	Heparin and Warfarin	Surgery			First aid
Female	Palestine Polytechnic University	Fourth year	3.00--≤3.65 Very Good	Single	Rural	Doctor of Medicine program (clinical)	No	Dealing with stroke patients in hospital of clinical care				Brain	Both	Male	>65	Yes	Yes	Yes	Yes	Yes	No	Yes	Yes	Yes	Yes	TRUE	TRUE	TRUE	TRUE	TRUE		Medical courses			Textbook	Call ambulance				Take him/her to the hospital			Aspirin	Thrombolytic drugs					First aid
Female	An-Najah National University	Third year	3.65--4.00 Excellent	Single	Rural	Biomedical sciences program (preclinical)	Yes	Dealing with stroke patients in hospital of clinical care				Brain	Both	Male	>65	Yes	Yes	Yes	Yes	Yes	Yes	Yes	Yes	Yes	Uncertain	TRUE	TRUE	TRUE	TRUE	TRUE		Medical courses			Textbook	Call ambulance				Take him/her to the hospital			Aspirin	Thrombolytic drugs	Heparin and Warfarin				First aid
Female	Al-Quds University	Third year	3.00--≤3.65 Very Good	Single	Camp	Biomedical sciences program (preclinical)	No				Personally know someone with stroke	Brain	Both	Female	>65	Yes	Uncertain	Uncertain	Yes	Yes	Yes	Yes	Yes	Yes	Uncertain	TRUE	Unsure	TRUE	FALSE	TRUE		Medical courses				Call ambulance				Take him/her to the hospital			Aspirin	Thrombolytic drugs	Heparin and Warfarin	Surgery	Vital signs control		First aid
Female	An-Najah National University	Fifth year	3.00--≤3.65 Very Good	Single	Camp	Pharmacy program	No				Personally know someone with stroke	Brain	Both	Male	>65	Yes	Yes	Yes	Yes	Yes	Uncertain	Yes	Yes	Yes	Uncertain	TRUE	TRUE	TRUE	Unsure	TRUE		Medical courses		Relative or personal experience		Call ambulance				Take him/her to the hospital			Aspirin	Thrombolytic drugs		Surgery			First aid
Female	An-Najah National University	Fourth year	3.00--≤3.65 Very Good	Single	Rural	Nursing program	No	Dealing with stroke patients in hospital of clinical care				Brain	Both	Female	55-64	Yes	Yes	Yes	Yes	Yes	No	Yes	Yes	Yes	Uncertain	TRUE	TRUE	TRUE	TRUE	TRUE	Social media and television	Medical courses		Relative or personal experience	Textbook	Call ambulance				Take him/her to the hospital			Aspirin				Vital signs control		First aid
Female	An-Najah National University	Second year	2.35--≤3.00 Good	Single	Rural	Doctor of pharmacy program	No		Family history of stroke			Heart	Subtype of transient ischemic attack (TIA)	Male	55-64	Yes	Yes	Yes	Yes	Yes	Yes	Yes	Yes	Yes	No	TRUE	TRUE	TRUE	TRUE	TRUE	Social media and television	Medical courses				Call ambulance				Take him/her to the hospital			Aspirin						First aid
Female	Hebron University	Fourth year	2.35--≤3.00 Good	Single	Camp	Doctor of Medicine program (clinical)	No		Family history of stroke			Brain	I don't know	Male	45-54	Yes	Yes	No	Yes	Yes	Uncertain	Yes	Yes	Yes	Uncertain	TRUE	TRUE	TRUE	TRUE	TRUE		Medical courses								Take him/her to the hospital			Aspirin						First aid
Female	An-Najah National University	Second year	3.00--≤3.65 Very Good	Single	Rural	Hearing and speech program	No			History of stroke in neighbors		Brain	Thrombotic	The same for both geders	55-64	Yes	Yes	Yes	Yes	Yes	Yes	Yes	Yes	Yes	Uncertain	TRUE	TRUE	TRUE	TRUE	TRUE	Social media and television					Call ambulance				Take him/her to the hospital			Aspirin	Thrombolytic drugs	Heparin and Warfarin		Vital signs control		First aid
Female	An-Najah National University	Third year	2.35--≤3.00 Good	Single	Rural	Nursing program	No	Dealing with stroke patients in hospital of clinical care				Brain	Both	Male	>65	Yes	Yes	Yes	No	Yes	Yes	Yes	No	No	No	TRUE	Unsure	TRUE	TRUE	TRUE		Medical courses				Call ambulance							Aspirin	Thrombolytic drugs			Vital signs control		First aid
Female	An-Najah National University	Fourth year	2.35--≤3.00 Good	Single	Urban	Nursing program	No	Dealing with stroke patients in hospital of clinical care			Personally know someone with stroke	Brain	Both	Female	>65	Yes	Yes	No	Yes	Yes	Uncertain	Yes	Yes	Uncertain	Yes	TRUE	TRUE	TRUE	TRUE	TRUE		Medical courses		Relative or personal experience		Call ambulance				Take him/her to the hospital			Aspirin				Vital signs control		First aid
Female	An-Najah National University	Third year	2.35--≤3.00 Good	Single	Rural	Nursing program	No			History of stroke in neighbors		Heart	Thrombotic	Male	45-54	Yes	Yes	Yes	No	Yes	Uncertain	Yes	Yes	Yes	Yes	TRUE	TRUE	TRUE	TRUE	TRUE	Social media and television		Academic research	Relative or personal experience		Call ambulance							Aspirin				Vital signs control		First aid
Female	An-Najah National University	Second year	3.65--4.00 Excellent	Single	Rural	Biomedical sciences program (preclinical)	No				Personally know someone with stroke	Brain	Thrombotic	Male	>65	Yes	Yes	Yes	Uncertain	Yes	Uncertain	Yes	Yes	Yes	Uncertain	TRUE	TRUE	TRUE	Unsure	TRUE	Social media and television	Medical courses		Relative or personal experience		Call ambulance		Lay the patient at the ground		Take him/her to the hospital			Aspirin	Thrombolytic drugs					First aid
Female	An-Najah National University	Third year	2.35--≤3.00 Good	Single	Rural	Pharmacy program	No		Family history of stroke		Personally know someone with stroke	Brain	Thrombotic	Female	55-64	Yes	Yes	Yes	Yes	Yes	Uncertain	Yes	Yes	Yes	Uncertain	TRUE	TRUE	TRUE	Unsure	TRUE			Academic research	Relative or personal experience	Textbook	Call ambulance				Take him/her to the hospital			Aspirin	Thrombolytic drugs		Surgery			First aid
Female	An-Najah National University	Fifth year	3.00--≤3.65 Very Good	Single	Urban	Doctor of Medicine program (clinical)	Yes	Dealing with stroke patients in hospital of clinical care				Brain	Both	Male	>65	Yes	Yes	Yes	Yes	No	No	Yes	Yes	Yes	No	TRUE	TRUE	TRUE	TRUE	TRUE		Medical courses			Textbook	Call ambulance				Take him/her to the hospital			Aspirin	Thrombolytic drugs			Vital signs control		First aid
Female	An-Najah National University	Third year	2.35--≤3.00 Good	Single	Rural	Medical analysis program	No		Family history of stroke			Brain	Both	Male	45-54	Yes	Yes	Yes	Yes	Yes	Yes	No	Yes	Yes	Yes	TRUE	TRUE	TRUE	TRUE	TRUE		Medical courses								Take him/her to the hospital			Aspirin						First aid
Female	An-Najah National University	Third year	2.35--≤3.00 Good	Single	Rural	Medical analysis program	No			History of stroke in neighbors		Brain	Both	Male	45-54	Yes	Yes	Yes	Yes	Yes	No	Yes	Yes	Yes	Yes	TRUE	TRUE	TRUE	TRUE	TRUE		Medical courses								Take him/her to the hospital			Aspirin						First aid
Female	An-Najah National University	Third year	2.35--≤3.00 Good	Single	Urban	Nursing program	No	Dealing with stroke patients in hospital of clinical care				Brain	Hemorrhagic	Male	55-64	Yes	Yes	Yes	Yes	Yes	Yes	Yes	Yes	Yes	Yes	TRUE	TRUE	TRUE	Unsure	TRUE			Academic research			Call ambulance							Aspirin						First aid
Female	An-Najah National University	Third year	2.35--≤3.00 Good	Single	Urban	Nursing program	No	Dealing with stroke patients in hospital of clinical care				Brain	Hemorrhagic	Male	>65	Yes	Yes	No	Yes	No	No	Yes	Yes	Yes	Yes	TRUE	TRUE	TRUE	Unsure	TRUE			Academic research			Call ambulance							Aspirin						First aid
Female	An-Najah National University	Fourth year	2.35--≤3.00 Good	Single	Urban	Medical analysis program	Yes	Dealing with stroke patients in hospital of clinical care				Brain	Thrombotic	Male	25-45	Yes	Yes	Yes	No	Yes	Uncertain	Yes	Yes	Yes	Yes	TRUE	TRUE	TRUE	TRUE	TRUE		Medical courses				Call ambulance							Aspirin						First aid
Female	Hebron University	Third year	2.35--≤3.00 Good	Single	Urban	Medical analysis program	No		Family history of stroke			Brain	Both	Male	>65	Yes	Yes	Yes	Yes	Yes	No	Yes	Yes	Yes	Yes	TRUE	TRUE	TRUE	TRUE	TRUE		Medical courses				Call ambulance							Aspirin						First aid
Female	An-Najah National University	Fourth year	2.35--≤3.00 Good	Single	Urban	Pharmacy program	No		Family history of stroke			Brain	Thrombotic	Male	55-64	No	Yes	No	Yes	Yes	No	No	No	No	No	TRUE	TRUE	TRUE	TRUE	TRUE		Medical courses				Call ambulance							Aspirin						First aid
Female	An-Najah National University	Second year	3.65--4.00 Excellent	Single	Rural	Hearing and speech program	No				Personally know someone with stroke	Brain	Thrombotic	Male	>65	Yes	Yes	Yes	Yes	Yes	Yes	Uncertain	Yes	Yes	Uncertain	TRUE	TRUE	TRUE	Unsure	TRUE	Social media and television					Call ambulance							Aspirin						First aid
Female	An-Najah National University	Third year	2.35--≤3.00 Good	Single	Urban	Pharmacy program	Yes	Dealing with stroke patients in hospital of clinical care				Brain	Both	The same for both geders	45-54	Yes	No	No	No	Yes	Yes	Yes	No	Yes	Uncertain	TRUE	TRUE	TRUE	TRUE	TRUE	Social media and television					Call ambulance				Take him/her to the hospital			Aspirin	Thrombolytic drugs	Heparin and Warfarin				First aid
Female	An-Najah National University	Fifth year	3.00--≤3.65 Very Good	Single	Rural	Doctor of Medicine program (clinical)	No				Personally know someone with stroke	Brain	Both	The same for both geders	>65	Yes	Yes	Uncertain	Uncertain	Yes	Uncertain	Yes	Yes	Yes	Yes	TRUE	TRUE	TRUE	TRUE	TRUE		Medical courses			Textbook	Call ambulance							Aspirin						First aid
Female	An-Najah National University	Fourth year	2.35--≤3.00 Good	Single	Urban	Doctor of pharmacy program	No		Family history of stroke			Brain	Subtype of transient ischemic attack (TIA)	Male	45-54	Yes	Uncertain	Yes	Yes	Yes	Uncertain	Yes	Yes	Yes	Uncertain	TRUE	TRUE	TRUE	TRUE	TRUE		Medical courses								Take him/her to the hospital			Aspirin	Thrombolytic drugs	Heparin and Warfarin				First aid
Female	An-Najah National University	Fifth year	2.35--≤3.00 Good	Married	Urban	Doctor of pharmacy program	No	Dealing with stroke patients in hospital of clinical care				Other	Both	Male	>65	Yes	Yes	Yes	Yes	Yes	Yes	Yes	Yes	Yes	Yes	TRUE	TRUE	TRUE	TRUE	TRUE		Medical courses	Academic research			Call ambulance				Take him/her to the hospital			Aspirin	Thrombolytic drugs	Heparin and Warfarin	Surgery	Vital signs control		First aid
Female	An-Najah National University	Fifth year	2.35--≤3.00 Good	Single	Rural	Doctor of Medicine program (clinical)	No		Family history of stroke			Brain	Both	The same for both geders	>65	Yes	Yes	Yes	Yes	Yes	No	Yes	Yes	Yes	Yes	TRUE	TRUE	TRUE	TRUE	TRUE		Medical courses				Call ambulance				Take him/her to the hospital			Aspirin	Thrombolytic drugs		Surgery			First aid
Female	An-Najah National University	Third year	3.00--≤3.65 Very Good	Single	Rural	Biomedical sciences program (preclinical)	No				Personally know someone with stroke	Brain	Thrombotic	Female	55-64	Yes	Yes	Yes	Yes	Yes	Uncertain	Yes	Uncertain	Yes	Uncertain	TRUE	TRUE	TRUE	TRUE	TRUE					Textbook	Call ambulance							Aspirin						First aid
Female	An-Najah National University	Second year	3.00--≤3.65 Very Good	Single	Rural	Anesthesia program	No	Dealing with stroke patients in hospital of clinical care				Brain	Thrombotic	Male	>65	Yes	Yes	Yes	Yes	Yes	Uncertain	Yes	Yes	Yes	Uncertain	TRUE	TRUE	TRUE	TRUE	Unsure		Medical courses				Call ambulance		Lay the patient at the ground					Aspirin						First aid
Female	An-Najah National University	Third year	2.35--≤3.00 Good	Single	Rural	Biomedical sciences program (preclinical)	No			History of stroke in neighbors		Brain	Both	Male	>65	Yes	Yes	Uncertain	No	Yes	Uncertain	Yes	Uncertain	Yes	Uncertain	TRUE	TRUE	TRUE	Unsure	TRUE		Medical courses	Academic research			Call ambulance							Aspirin						First aid
Female	An-Najah National University	Third year	3.65--4.00 Excellent	Single	Urban	Pharmacy program	No	Dealing with stroke patients in hospital of clinical care				Other	Both	Male	55-64	Yes	Yes	Yes	Yes	Yes	Yes	Yes	Yes	Yes	Yes	TRUE	TRUE	FALSE	TRUE	TRUE			Academic research			Call ambulance							Aspirin						First aid
Female	An-Najah National University	Third year	3.65--4.00 Excellent	Single	Urban	Pharmacy program	No	Dealing with stroke patients in hospital of clinical care				Other	Both	Male	55-64	Yes	Yes	Yes	Yes	Yes	Yes	Yes	Yes	Yes	Yes	TRUE	TRUE	FALSE	TRUE	TRUE			Academic research			Call ambulance							Aspirin						First aid
Female	An-Najah National University	Second year	3.00--≤3.65 Very Good	Single	Rural	Doctor of dental program	Yes		Family history of stroke			Heart	Both	Male	55-64	Yes	Yes	Yes	Yes	Yes	Uncertain	Yes	Yes	Yes	Uncertain	TRUE	TRUE	TRUE	TRUE	TRUE			Academic research			Call ambulance							Aspirin						First aid
Female	An-Najah National University	Second year	3.00--≤3.65 Very Good	Single	Rural	Biomedical sciences program (preclinical)	No	Dealing with stroke patients in hospital of clinical care				Brain	Thrombotic	Female	>65	Yes	Yes	Uncertain	Yes	Yes	Yes	Yes	Yes	Yes	Uncertain	TRUE	FALSE	TRUE	TRUE	TRUE		Medical courses				Call ambulance							Aspirin						First aid
Female	An-Najah National University	Fourth year	2.35--≤3.00 Good	Married	Rural	Medical analysis program	No	Dealing with stroke patients in hospital of clinical care				Brain	Thrombotic	Male	25-45	Yes	Yes	Yes	No	Yes	Uncertain	Yes	Yes	Yes	Yes	TRUE	TRUE	TRUE	TRUE	TRUE		Medical courses				Call ambulance							Aspirin						First aid
Female	An-Najah National University	Third year	3.00--≤3.65 Very Good	Single	Rural	Biomedical sciences program (preclinical)	No				Personally know someone with stroke	Heart	Thrombotic	Male	>65	Yes	Yes	Yes	Yes	Yes	Uncertain	Yes	Uncertain	Yes	Yes	TRUE	TRUE	TRUE	TRUE	TRUE		Medical courses				Call ambulance							Aspirin						First aid
Female	An-Najah National University	Second year	2.35--≤3.00 Good	Single	Rural	Doctor of dental program	No				Personally know someone with stroke	Brain	Subtype of transient ischemic attack (TIA)	Male	>65	Yes	Yes	Yes	Uncertain	Uncertain	Yes	Yes	Yes	Yes	Uncertain	TRUE	TRUE	TRUE	Unsure	TRUE		Medical courses				Call ambulance							Aspirin						First aid
Female	An-Najah National University	Third year	2.35--≤3.00 Good	Single	Urban	Nursing program	No	Dealing with stroke patients in hospital of clinical care				Heart	Subtype of transient ischemic attack (TIA)	Female	25-45	Yes	Yes	Yes	Yes	Yes	No	Yes	Yes	Yes	Yes	TRUE	TRUE	TRUE	TRUE	TRUE	Social media and television					Call ambulance							Aspirin						First aid
Female	An-Najah National University	Third year	2.35--≤3.00 Good	Single	Urban	Doctor of dental program	No				Personally know someone with stroke	Heart	Thrombotic	Male	25-45	Yes	Yes	Yes	Yes	No	No	Yes	Yes	Yes	Yes	TRUE	TRUE	TRUE	TRUE	TRUE	Social media and television					Call ambulance							Aspirin						First aid
Female	An-Najah National University	Fourth year	2.35--≤3.00 Good	Married	Urban	Medical analysis program	No				Personally know someone with stroke	Brain	Thrombotic	Male	>65	Yes	Yes	Yes	Yes	Yes	Uncertain	No	Yes	Yes	Yes	TRUE	TRUE	TRUE	TRUE	TRUE	Social media and television					Call ambulance							Aspirin			Surgery			First aid
Female	Al-Quds University	Fourth year	2.35--≤3.00 Good	Single	Rural	Nursing program	Yes	Dealing with stroke patients in hospital of clinical care			Personally know someone with stroke	Heart	Thrombotic	Female	55-64	Yes	Yes	Yes	No	Yes	No	Yes	Yes	Yes	Yes	TRUE	FALSE	TRUE	TRUE	TRUE			Academic research			Call ambulance							Aspirin						First aid
Female	An-Najah National University	Third year	2.35--≤3.00 Good	Single	Urban	Biomedical sciences program (preclinical)	No		Family history of stroke			Brain	Both	Male	>65	Yes	Yes	Yes	Uncertain	Yes	Yes	Yes	Uncertain	Yes	Uncertain	TRUE	TRUE	TRUE	TRUE	TRUE		Medical courses				Call ambulance				Take him/her to the hospital			Aspirin	Thrombolytic drugs					First aid
Male	An-Najah National University	Second year	2.35--≤3.00 Good	Single	Urban	Doctor of Medicine program (clinical)	No				Personally know someone with stroke	Heart	I don't know	Male	55-64	Yes	Yes	Yes	Yes	Yes	Uncertain	Uncertain	Yes	Yes	No	TRUE	Unsure	TRUE	Unsure	TRUE		Medical courses	Academic research			Call ambulance		Lay the patient at the ground		Take him/her to the hospital			Aspirin		Heparin and Warfarin				First aid
Male	An-Najah National University	Fourth year	3.00--≤3.65 Very Good	Single	Rural	Pharmacy program	No		Family history of stroke			Brain	Thrombotic	Male	55-64	Yes	Yes	Yes	Yes	Yes	Uncertain	Yes	Yes	Yes	Uncertain	TRUE	TRUE	TRUE	Unsure	TRUE			Academic research			Call ambulance	Call pharmacist for medication advise						Aspirin	Thrombolytic drugs					First aid
Male	Al-Quds University	Second year	3.00--≤3.65 Very Good	Single	Urban	Doctor of Medicine program (clinical)	No				Personally know someone with stroke	Brain	Thrombotic	Male	>65	Yes	Yes	Uncertain	Uncertain	Yes	Yes	Yes	Yes	Yes	Uncertain	TRUE	TRUE	TRUE	TRUE	TRUE	Social media and television					Call ambulance		Lay the patient at the ground		Take him/her to the hospital			Aspirin	Thrombolytic drugs	Heparin and Warfarin				First aid
Male	An-Najah National University	Sixth year	2.35--≤3.00 Good	Single	Urban	Doctor of Medicine program (clinical)	No	Dealing with stroke patients in hospital of clinical care			Personally know someone with stroke	Brain	Both	Male	>65	Yes	Yes	Yes	Yes	Yes	Yes	Yes	Yes	Yes	Yes	TRUE	TRUE	TRUE	TRUE	TRUE		Medical courses		Relative or personal experience	Textbook	Call ambulance		Lay the patient at the ground		Take him/her to the hospital			Aspirin	Thrombolytic drugs	Heparin and Warfarin	Surgery	Vital signs control		First aid
Male	Palestine Polytechnic University	Fifth year	3.00--≤3.65 Very Good	Single	Urban	Doctor of Medicine program (clinical)	No		Family history of stroke			Brain	Both	Male	55-64	Yes	Yes	Yes	Yes	Yes	Uncertain	Yes	Yes	Yes	Yes	TRUE	TRUE	TRUE	TRUE	TRUE					Textbook	Call ambulance				Take him/her to the hospital			Aspirin	Thrombolytic drugs	Heparin and Warfarin	Surgery	Vital signs control		First aid
Male	An-Najah National University	Sixth year	2.35--≤3.00 Good	Single	Rural	Doctor of Medicine program (clinical)	No	Dealing with stroke patients in hospital of clinical care	Family history of stroke	History of stroke in neighbors	Personally know someone with stroke	Brain	Both	Male	55-64	Yes	Yes	No	Yes	Yes	No	Yes	Yes	Yes	Uncertain	TRUE	Unsure	TRUE	TRUE	Unsure		Medical courses	Academic research	Relative or personal experience	Textbook	Call ambulance		Lay the patient at the ground		Take him/her to the hospital			Aspirin	Thrombolytic drugs			Vital signs control		First aid
Male	An-Najah National University	Third year	3.65--4.00 Excellent	Single	Urban	Biomedical sciences program (preclinical)	No			History of stroke in neighbors		Brain	Both	Male	>65	Yes	Yes	Uncertain	Yes	Yes	Uncertain	Yes	Yes	Yes	Yes	TRUE	TRUE	TRUE	TRUE	TRUE	Social media and television	Medical courses	Academic research	Relative or personal experience		Call ambulance		Lay the patient at the ground	Splash cold water at the patient's face				Aspirin				Vital signs control		First aid
Male	An-Najah National University	Fourth year	2.35--≤3.00 Good	Single	Rural	Nursing program	No				Personally know someone with stroke	Brain	Subtype of transient ischemic attack (TIA)	Male	>65	Yes	Yes	Yes	Yes	Yes	Yes	Yes	Yes	Yes	Yes	TRUE	TRUE	TRUE	TRUE	TRUE		Medical courses	Academic research	Relative or personal experience	Textbook	Call ambulance		Lay the patient at the ground		Take him/her to the hospital			Aspirin		Heparin and Warfarin		Vital signs control		First aid
Male	An-Najah National University	Third year	3.00--≤3.65 Very Good	Single	Urban	Biomedical sciences program (preclinical)	No	Dealing with stroke patients in hospital of clinical care				Brain	Both	Male	>65	Yes	Yes	Yes	Yes	Yes	Yes	Yes	Yes	Yes	Uncertain	TRUE	TRUE	TRUE	TRUE	TRUE		Medical courses				Call ambulance							Aspirin	Thrombolytic drugs					First aid
Male	Arab American University	Fourth year	1.7--≤2.35 Acceptable	Single	Camp	Doctor of Medicine program (clinical)	No				Personally know someone with stroke	Brain	Thrombotic	The same for both geders	>65	Yes	Yes	No	Yes	Yes	No	Yes	Yes	Yes	No	TRUE	TRUE	FALSE	FALSE	FALSE		Medical courses			Textbook					Take him/her to the hospital			Aspirin	Thrombolytic drugs	Heparin and Warfarin				First aid
Male	An-Najah National University	Second year	3.65--4.00 Excellent	Single	Rural	Biomedical sciences program (preclinical)	No			History of stroke in neighbors		Brain	Subtype of transient ischemic attack (TIA)	Male	>65	Yes	Yes	Yes	Yes	Uncertain	No	Yes	Yes	Yes	Yes	TRUE	TRUE	TRUE	TRUE	TRUE	Social media and television					Call ambulance				Take him/her to the hospital			Aspirin	Thrombolytic drugs	Heparin and Warfarin	Surgery			First aid
Male	An-Najah National University	Third year	3.00--≤3.65 Very Good	Single	Rural	Biomedical sciences program (preclinical)	No		Family history of stroke		Personally know someone with stroke	Brain	Both	Male	>65	Yes	Yes	Yes	Yes	Yes	Yes	Yes	Yes	Yes	Uncertain	TRUE	TRUE	TRUE	TRUE	TRUE		Medical courses	Academic research	Relative or personal experience		Call ambulance		Lay the patient at the ground					Aspirin	Thrombolytic drugs	Heparin and Warfarin	Surgery	Vital signs control		First aid
Male	An-Najah National University	Second year	3.65--4.00 Excellent	Single	Urban	Biomedical sciences program (preclinical)	No		Family history of stroke			Heart	Thrombotic	Male	>65	Yes	Yes	Uncertain	Uncertain	Uncertain	Yes	Yes	Yes	Yes	Yes	TRUE	TRUE	TRUE	TRUE	FALSE			Academic research						Splash cold water at the patient's face				Aspirin						First aid
Male	An-Najah National University	Third year	2.35--≤3.00 Good	Single	Urban	Biomedical sciences program (preclinical)	No	Dealing with stroke patients in hospital of clinical care				Brain	Both	Female	55-64	Yes	Yes	No	Uncertain	Yes	No	Yes	Yes	Yes	Uncertain	TRUE	TRUE	TRUE	Unsure	TRUE		Medical courses				Call ambulance		Lay the patient at the ground					Aspirin	Thrombolytic drugs					First aid
Male	Al-Quds University	Second year	2.35--≤3.00 Good	Single	Rural	Biomedical sciences program (preclinical)	No		Family history of stroke			Heart	Thrombotic	Male	45-54	Yes	Yes	Uncertain	Yes	Yes	Uncertain	Yes	Yes	Yes	No	TRUE	FALSE	TRUE	Unsure	TRUE	Social media and television	Medical courses		Relative or personal experience		Call ambulance		Lay the patient at the ground		Take him/her to the hospital			Aspirin	Thrombolytic drugs		Surgery			First aid
Male	Arab American University	Fourth year	3.65--4.00 Excellent	Single	Camp	Pharmacy program	No				Personally know someone with stroke	Brain	Thrombotic	Male	>65	No	No	No	No	Uncertain	No	No	Yes	Yes	No	TRUE	FALSE	Unsure	Unsure	FALSE		Medical courses		Relative or personal experience		Call ambulance				Take him/her to the hospital			Aspirin	Thrombolytic drugs	Heparin and Warfarin				First aid
Male	An-Najah National University	Third year	3.00--≤3.65 Very Good	Single	Urban	Biomedical sciences program (preclinical)	No				Personally know someone with stroke	Brain	Both	Male	55-64	Yes	Yes	Yes	Yes	Yes	Uncertain	Yes	Yes	Yes	Uncertain	TRUE	TRUE	TRUE	TRUE	TRUE		Medical courses				Call ambulance				Take him/her to the hospital			Aspirin	Thrombolytic drugs	Heparin and Warfarin				First aid
Male	Arab American University	Fourth year	3.00--≤3.65 Very Good	Single	Rural	Doctor of Medicine program (clinical)	Yes			History of stroke in neighbors	Personally know someone with stroke	Brain	I don't know	Male	55-64	Yes	Yes	Yes	Yes	Yes	Yes	Yes	Yes	Yes	Yes	TRUE	TRUE	TRUE	TRUE	TRUE		Medical courses	Academic research			Call ambulance			Splash cold water at the patient's face				Aspirin	Thrombolytic drugs	Heparin and Warfarin				First aid
Male	An-Najah National University	Sixth year	3.00--≤3.65 Very Good	Single	Urban	Doctor of Medicine program (clinical)	No	Dealing with stroke patients in hospital of clinical care				Brain	Both	Male	>65	Yes	Yes	Yes	Yes	Yes	Yes	Yes	Yes	Yes	Yes	TRUE	TRUE	TRUE	TRUE	TRUE		Medical courses		Relative or personal experience		Call ambulance		Lay the patient at the ground		Take him/her to the hospital			Aspirin				Vital signs control		First aid
Male	An-Najah National University	Third year	2.35--≤3.00 Good	Single	Rural	Pharmacy program	No		Family history of stroke			Heart	Thrombotic	Male	55-64	Yes	Yes	Yes	Yes	Yes	No	Yes	Yes	Yes	No	TRUE	TRUE	Unsure	TRUE	TRUE		Medical courses				Call ambulance				Take him/her to the hospital			Aspirin		Heparin and Warfarin				First aid
Male	An-Najah National University	Third year	2.35--≤3.00 Good	Single	Urban	Biomedical sciences program (preclinical)	Yes			History of stroke in neighbors	Personally know someone with stroke	Brain	Subtype of transient ischemic attack (TIA)	Male	>65	Yes	Yes	Uncertain	Yes	Yes	Uncertain	Yes	Yes	Yes	Uncertain	TRUE	TRUE	TRUE	Unsure	TRUE		Medical courses			Textbook	Call ambulance	Call pharmacist for medication advise			Take him/her to the hospital			Aspirin	Thrombolytic drugs					First aid
Male	An-Najah National University	Second year	3.00--≤3.65 Very Good	Single	Urban	Physiotherapy program	No			History of stroke in neighbors		Brain	Thrombotic	The same for both geders	55-64	Yes	Yes	Yes	Yes	Yes	No	Uncertain	Yes	Yes	Uncertain	TRUE	TRUE	TRUE	TRUE	TRUE	Social media and television	Medical courses				Call ambulance				Take him/her to the hospital			Aspirin						First aid
Male	An-Najah National University	Third year	3.00--≤3.65 Very Good	Single	Rural	Doctor of Medicine program (clinical)	No	Dealing with stroke patients in hospital of clinical care				Brain	Both	Male	>65	Yes	Yes	Yes	Yes	Yes	Uncertain	Yes	Yes	Yes	Uncertain	TRUE	TRUE	TRUE	Unsure	TRUE	Social media and television	Medical courses	Academic research			Call ambulance				Take him/her to the hospital			Aspirin	Thrombolytic drugs		Surgery			First aid
Male	An-Najah National University	Sixth year	3.00--≤3.65 Very Good	Single	Urban	Doctor of Medicine program (clinical)	No		Family history of stroke			Brain	Both	Male	55-64	Yes	Yes	Yes	Yes	Yes	Uncertain	Yes	Yes	Yes	Uncertain	TRUE	TRUE	TRUE	TRUE	TRUE		Medical courses				Call ambulance							Aspirin						First aid
Male	An-Najah National University	Third year	3.00--≤3.65 Very Good	Single	Urban	Biomedical sciences program (preclinical)	Yes			History of stroke in neighbors		Heart	I don't know	Male	55-64	Yes	Yes	Uncertain	Uncertain	Uncertain	Uncertain	Uncertain	Yes	Yes	No	TRUE	TRUE	TRUE	TRUE	TRUE		Medical courses				Call ambulance							Aspirin						First aid
Male	Al-Quds University	Third year	3.00--≤3.65 Very Good	Single	Camp	Doctor of Medicine program (clinical)	No	Dealing with stroke patients in hospital of clinical care				Heart	Both	Male	>65	Yes	Yes	Yes	Yes	Yes	Yes	Yes	Yes	Yes	Yes	TRUE	TRUE	TRUE	TRUE	TRUE		Medical courses				Call ambulance							Aspirin		Heparin and Warfarin				First aid
Male	An-Najah National University	Third year	2.35--≤3.00 Good	Single	Rural	Medical analysis program	Yes	Dealing with stroke patients in hospital of clinical care				Brain	Subtype of transient ischemic attack (TIA)	Male	55-64	Uncertain	Yes	No	No	Uncertain	No	No	Yes	Yes	No	TRUE	Unsure	TRUE	TRUE	TRUE		Medical courses				Call ambulance							Aspirin		Heparin and Warfarin				First aid
Male	An-Najah National University	Third year	2.35--≤3.00 Good	Single	Urban	Biomedical sciences program (preclinical)	No			History of stroke in neighbors		Brain	Both	Male	>65	Yes	Yes	Uncertain	Yes	Yes	Yes	Yes	Yes	Yes	Uncertain	TRUE	TRUE	TRUE	TRUE	TRUE		Medical courses				Call ambulance							Aspirin	Thrombolytic drugs					First aid
Male	An-Najah National University	Fourth year	2.35--≤3.00 Good	Single	Camp	Nursing program	Yes		Family history of stroke			Brain	Thrombotic	Male	45-54	Yes	Yes	Yes	No	Yes	No	Yes	No	Yes	Yes	TRUE	TRUE	TRUE	TRUE	TRUE		Medical courses				Call ambulance							Aspirin	Thrombolytic drugs		Surgery			First aid
Male	Al-Quds University	Fifth year	3.00--≤3.65 Very Good	Single	Rural	Doctor of Medicine program (clinical)	No				Personally know someone with stroke	Brain	Hemorrhagic	Female	55-64	Yes	Yes	Uncertain	Yes	Yes	Uncertain	Yes	Yes	Yes	Uncertain	TRUE	TRUE	TRUE	Unsure	TRUE		Medical courses	Academic research		Textbook	Call ambulance				Take him/her to the hospital			Aspirin		Heparin and Warfarin				First aid
Male	Al-Quds University	Fifth year	1.7--≤2.35 Acceptable	Single	Rural	Doctor of Medicine program (clinical)	No		Family history of stroke	History of stroke in neighbors	Personally know someone with stroke	Brain	Both	The same for both geders	45-54	Yes	Yes	No	Yes	Yes	No	Yes	Yes	Yes	No	TRUE	TRUE	FALSE	FALSE	FALSE		Medical courses	Academic research		Textbook	Call ambulance				Take him/her to the hospital			Aspirin	Thrombolytic drugs	Heparin and Warfarin				First aid
Male	Al-Quds University	Fourth year	3.65--4.00 Excellent	Single	Urban	Nursing program	No			History of stroke in neighbors		Brain	Both	The same for both geders	55-64	Yes	Yes	No	No	No	No	No	Uncertain	Yes	No	TRUE	TRUE	TRUE	TRUE	TRUE		Medical courses			Textbook	Call ambulance				Take him/her to the hospital			Aspirin				Vital signs control		First aid
Male	Al-Quds University	Sixth year	2.35--≤3.00 Good	Single	Rural	Doctor of Medicine program (clinical)	No	Dealing with stroke patients in hospital of clinical care				Brain	Both	The same for both geders	55-64	Yes	Yes	No	Yes	Yes	No	Yes	Yes	Yes	No	TRUE	TRUE	TRUE	TRUE	TRUE		Medical courses	Academic research			Call ambulance				Take him/her to the hospital			Aspirin	Thrombolytic drugs	Heparin and Warfarin				First aid
Male	Al-Quds University	Sixth year	3.00--≤3.65 Very Good	Single	Rural	Doctor of Medicine program (clinical)	Yes	Dealing with stroke patients in hospital of clinical care	Family history of stroke			Brain	Both	Male	>65	Yes	Yes	No	Yes	Yes	No	Yes	Yes	Yes	No	TRUE	TRUE	TRUE	TRUE	TRUE	Social media and television	Medical courses			Textbook	Call ambulance				Take him/her to the hospital			Aspirin	Thrombolytic drugs	Heparin and Warfarin		Vital signs control		First aid
Male	Arab American University	Fifth year	3.00--≤3.65 Very Good	Single	Urban	Pharmacy program	No				Personally know someone with stroke	Brain	Thrombotic	Male	>65	Yes	Yes	Yes	Yes	Yes	Yes	Yes	Yes	Yes	Yes	TRUE	TRUE	TRUE	TRUE	TRUE		Medical courses	Academic research			Call ambulance	Call pharmacist for medication advise			Take him/her to the hospital			Aspirin		Heparin and Warfarin				First aid
Male	An-Najah National University	Second year	3.00--≤3.65 Very Good	Single	Camp	Doctor of dental program	No				Personally know someone with stroke	Heart	Subtype of transient ischemic attack (TIA)	Female	45-54	Yes	Yes	Yes	Yes	Yes	Yes	Yes	Yes	Yes	Yes	TRUE	FALSE	TRUE	TRUE	TRUE		Medical courses					Call pharmacist for medication advise						Aspirin						First aid
Male	Arab American University	Third year	3.65--4.00 Excellent	Single	Camp	Pharmacy program	No				Personally know someone with stroke	Brain	Both	The same for both geders	>65	Yes	Yes	No	Yes	Uncertain	No	No	Yes	Yes	No	TRUE	TRUE	FALSE	FALSE	Unsure			Academic research			Call ambulance							Aspirin						First aid
Male	An-Najah National University	Fifth year	2.35--≤3.00 Good	Single	Rural	Nursing program	No	Dealing with stroke patients in hospital of clinical care				Heart	Both	Female	55-64	Yes	Yes	Yes	Uncertain	No	Uncertain	No	Yes	Yes	Uncertain	TRUE	TRUE	TRUE	Unsure	TRUE		Medical courses						Lay the patient at the ground					Aspirin		Heparin and Warfarin				First aid
Male	An-Najah National University	Third year	2.35--≤3.00 Good	Single	Urban	Biomedical sciences program (preclinical)	No				Personally know someone with stroke	Brain	Thrombotic	The same for both geders	>65	Uncertain	Yes	No	Uncertain	No	Uncertain	No	No	Uncertain	No	TRUE	TRUE	TRUE	Unsure	FALSE		Medical courses								Take him/her to the hospital			Aspirin						First aid
Male	Al-Quds University	Fourth year	3.00--≤3.65 Very Good	Single	Rural	Nursing program	Yes			History of stroke in neighbors		Brain	Thrombotic	Female	45-54	Yes	Yes	Uncertain	Yes	Yes	No	Uncertain	Yes	Yes	No	TRUE	TRUE	TRUE	TRUE	TRUE			Academic research			Call ambulance							Aspirin						First aid
Male	An-Najah National University	Fourth year	2.35--≤3.00 Good	Single	Rural	Nursing program	No			History of stroke in neighbors		Other	Both	Female	55-64	Yes	Yes	Yes	No	No	No	No	No	Yes	No	TRUE	TRUE	TRUE	TRUE	TRUE		Medical courses				Call ambulance							Aspirin						First aid
Male	An-Najah National University	Second year	3.00--≤3.65 Very Good	Single	Urban	Biomedical sciences program (preclinical)	Yes				Personally know someone with stroke	Brain	Thrombotic	The same for both geders	45-54	No	Yes	No	No	No	Yes	No	No	No	No	TRUE	TRUE	TRUE	TRUE	TRUE		Medical courses				Call ambulance							Aspirin						First aid
Male	An-Najah National University	Fifth year	2.35--≤3.00 Good	Single	Urban	Doctor of pharmacy program	No				Personally know someone with stroke	Brain	Thrombotic	Male	>65	Yes	Yes	Yes	Yes	Yes	Yes	Yes	Yes	Yes	Yes	TRUE	TRUE	TRUE	FALSE	TRUE		Medical courses				Call ambulance							Aspirin						First aid
Male	An-Najah National University	Fifth year	2.35--≤3.00 Good	Single	Urban	Doctor of pharmacy program	No				Personally know someone with stroke	Brain	Thrombotic	Male	>65	Yes	Yes	Yes	Yes	Yes	Yes	Yes	Yes	Yes	Yes	TRUE	TRUE	TRUE	TRUE	TRUE		Medical courses				Call ambulance							Aspirin						First aid
Male	An-Najah National University	Third year	1.7--≤2.35 Acceptable	Single	Urban	Biomedical sciences program (preclinical)	No				Personally know someone with stroke	Brain	I don't know	Female	>65	Yes	Yes	Yes	Yes	Yes	No	Yes	Yes	Yes	Yes	TRUE	Unsure	TRUE	TRUE	Unsure	Social media and television					Call ambulance							Aspirin						First aid
Male	An-Najah National University	Sixth year	3.00--≤3.65 Very Good	Single	Urban	Doctor of Medicine program (clinical)	No	Dealing with stroke patients in hospital of clinical care				Brain	Both	Male	>65	Yes	Yes	Yes	Yes	Yes	Yes	Yes	Yes	Yes	Yes	TRUE	TRUE	TRUE	TRUE	TRUE		Medical courses				Call ambulance				Take him/her to the hospital			Aspirin		Heparin and Warfarin				First aid
Male	An-Najah National University	Third year	2.35--≤3.00 Good	Single	Urban	Anesthesia program	No	Dealing with stroke patients in hospital of clinical care				Brain	I don't know	Male	55-64	No	Yes	No	No	No	No	No	No	No	No	TRUE	TRUE	TRUE	TRUE	TRUE		Medical courses				Call ambulance							Aspirin		Heparin and Warfarin				First aid
Male	Al-Quds University	Sixth year	2.35--≤3.00 Good	Single	Camp	Doctor of Medicine program (clinical)	Yes		Family history of stroke			Brain	Both	Male	>65	Yes	Yes	Yes	Yes	Yes	Yes	Yes	Yes	Yes	Yes	TRUE	TRUE	TRUE	TRUE	TRUE		Medical courses				Call ambulance							Aspirin	Thrombolytic drugs	Heparin and Warfarin				First aid
Male	Arab American University	Fourth year	3.65--4.00 Excellent	Single	Urban	Nursing program	No				Personally know someone with stroke	Brain	Both	Male	55-64	Yes	No	No	Uncertain	Yes	No	No	Yes	Yes	No	TRUE	TRUE	TRUE	FALSE	FALSE		Medical courses				Call ambulance							Aspirin	Thrombolytic drugs	Heparin and Warfarin				First aid
Male	Al-Quds University	Fifth year	1.7--≤2.35 Acceptable	Single	Rural	Doctor of Medicine program (clinical)	No				Personally know someone with stroke	Brain	Both	The same for both geders	55-64	Yes	Yes	Uncertain	Yes	Yes	No	Yes	Yes	Yes	No	TRUE	TRUE	TRUE	TRUE	TRUE		Medical courses			Textbook					Take him/her to the hospital			Aspirin	Thrombolytic drugs			Vital signs control		First aid
Female	An-Najah National University	Third year	2.35--≤3.00 Good	Single	Rural	Biomedical sciences program (preclinical)	No				Personally know someone with stroke	Brain	Thrombotic	Male	>65	Yes	Yes	Uncertain	Yes	Yes	Yes	Yes	Uncertain	Uncertain	Yes	TRUE	TRUE	TRUE	Unsure	TRUE	Social media and television	Medical courses		Relative or personal experience		Call ambulance		Lay the patient at the ground				I don't know			Heparin and Warfarin, Surgery	Surgery			First aid
Female	An-Najah National University	Third year	3.00--≤3.65 Very Good	Single	Urban	Biomedical sciences program (preclinical)	Yes				Personally know someone with stroke	Brain	Both	Male	55-64	Yes	Yes	Yes	Yes	Yes	Uncertain	Yes	Yes	Yes	No	TRUE	TRUE	TRUE	TRUE	TRUE		Medical courses	Academic research			Call ambulance						I don't know					Vital signs control		First aid
Female	An-Najah National University	Second year	2.35--≤3.00 Good	Single	Urban	Pharmacy program	No				Personally know someone with stroke	Brain	Hemorrhagic	The same for both geders	>65	Yes	Yes	Yes	Yes	Yes	Uncertain	Yes	Yes	Yes	No	TRUE	TRUE	TRUE	Unsure	TRUE	Social media and television	Medical courses	Academic research					Lay the patient at the ground				I don't know						I don't know	First aid
Female	An-Najah National University	Third year	2.35--≤3.00 Good	Single	Camp	Doctor of Medicine program (clinical)	No	Dealing with stroke patients in hospital of clinical care				Heart	Thrombotic	Female	55-64	Yes	Yes	No	Yes	Yes	Yes	No	Yes	Yes	Uncertain	TRUE	TRUE	TRUE	TRUE	TRUE		Medical courses						Lay the patient at the ground				I don't know						I don't know	First aid
Female	An-Najah National University	Third year	2.35--≤3.00 Good	Single	Urban	Biomedical sciences program (preclinical)	No	Dealing with stroke patients in hospital of clinical care				Brain	Thrombotic	Male	>65	Yes	Yes	Uncertain	Yes	Yes	Yes	Yes	Uncertain	Yes	No	TRUE	TRUE	TRUE	FALSE	Unsure		Medical courses										I don't know						I don't know	First aid
Male	An-Najah National University	Third year	3.65--4.00 Excellent	Single	Urban	Biomedical sciences program (preclinical)	No			History of stroke in neighbors		Brain	Both	Male	25-45	No	No	No	No	No	No	No	No	No	No	TRUE	TRUE	TRUE	FALSE	TRUE	Social media and television	Medical courses										I don't know		Thrombolytic drugs			Vital signs control		First aid
Female	An-Najah National University	Second year	3.00--≤3.65 Very Good	Single	Urban	Hearing and speech program	Yes		Family history of stroke	History of stroke in neighbors	Personally know someone with stroke	Heart	I don't know	Female	>65	Yes	Yes	Yes	Uncertain	Uncertain	No	Yes	Yes	No	Uncertain	TRUE	TRUE	Unsure	TRUE	TRUE	Social media and television	Medical courses				Call ambulance				Take him/her to the hospital	Wait for spontaneous recovery					Surgery			First aid
Female	An-Najah National University	Third year	3.65--4.00 Excellent	Single	Urban	Biomedical sciences program (preclinical)	No		Family history of stroke			Brain	Both	Female	55-64	Yes	Yes	No	Yes	Yes	No	Yes	Yes	Yes	No	TRUE	TRUE	TRUE	TRUE	TRUE		Medical courses	Academic research	Relative or personal experience		Call ambulance		Lay the patient at the ground		Take him/her to the hospital				Thrombolytic drugs	Heparin and Warfarin	Surgery			First aid
Female	An-Najah National University	Sixth year	3.00--≤3.65 Very Good	Single	Rural	Doctor of pharmacy program	No		Family history of stroke			Brain	Both	Male	>65	Yes	Yes	Yes	Yes	Yes	Yes	Yes	Yes	Yes	Yes	TRUE	TRUE	TRUE	TRUE	TRUE		Medical courses			Textbook	Call ambulance								Thrombolytic drugs					First aid
Female	An-Najah National University	Sixth year	3.00--≤3.65 Very Good	Single	Rural	Doctor of pharmacy program	No		Family history of stroke			Brain	Both	Male	>65	Yes	Yes	Yes	Yes	Yes	Yes	Yes	Yes	Yes	Yes	TRUE	TRUE	TRUE	TRUE	TRUE		Medical courses			Textbook	Call ambulance								Thrombolytic drugs					First aid
Female	An-Najah National University	Fourth year	2.35--≤3.00 Good	Single	Rural	Nursing program	Yes	Dealing with stroke patients in hospital of clinical care				Brain	Thrombotic	Male	55-64	Yes	Yes	Yes	Yes	Yes	Uncertain	Uncertain	Yes	Yes	Yes	TRUE	TRUE	TRUE	TRUE	TRUE					Textbook	Call ambulance				Take him/her to the hospital				Thrombolytic drugs	Heparin and Warfarin				First aid
Female	An-Najah National University	Fourth year	3.00--≤3.65 Very Good	Single	Camp	Doctor of Medicine program (clinical)	No	Dealing with stroke patients in hospital of clinical care				Brain	Both	Male	55-64	Yes	Yes	Yes	Yes	Yes	No	Yes	No	Yes	Yes	TRUE	TRUE	TRUE	TRUE	TRUE		Medical courses		Relative or personal experience		Call ambulance	Call pharmacist for medication advise			Take him/her to the hospital				Thrombolytic drugs	Heparin and Warfarin	Surgery	Vital signs control		First aid
Female	An-Najah National University	Third year	3.65--4.00 Excellent	Single	Urban	Pharmacy program	No				Personally know someone with stroke	Brain	Thrombotic	Female	>65	Yes	Yes	Yes	Yes	Uncertain	Uncertain	Yes	Yes	Yes	Yes	TRUE	TRUE	TRUE	Unsure	TRUE	Social media and television	Medical courses				Call ambulance				Take him/her to the hospital				Thrombolytic drugs	Heparin and Warfarin		Vital signs control		First aid
Female	Al-Quds University	Second year	3.65--4.00 Excellent	Single	Camp	Doctor of dental program	No				Personally know someone with stroke	Brain	Subtype of transient ischemic attack (TIA)	Male	>65	Yes	Yes	Yes	Yes	Yes	Uncertain	Yes	Yes	Yes	Uncertain	TRUE	TRUE	TRUE	TRUE	TRUE		Medical courses				Call ambulance	Call pharmacist for medication advise	Lay the patient at the ground	Splash cold water at the patient's face	Take him/her to the hospital				Thrombolytic drugs		Surgery	Vital signs control		First aid
Female	An-Najah National University	Sixth year	2.35--≤3.00 Good	Single	Rural	Doctor of Medicine program (clinical)	No		Family history of stroke			Brain	Both	Male	55-64	Yes	Yes	Yes	Yes	Yes	No	Yes	Yes	Yes	Yes	TRUE	TRUE	TRUE	TRUE	TRUE		Medical courses			Textbook	Call ambulance				Take him/her to the hospital				Thrombolytic drugs			Vital signs control		First aid
Female	An-Najah National University	Fourth year	2.35--≤3.00 Good	Single	Rural	Doctor of pharmacy program	No				Personally know someone with stroke	Brain	Subtype of transient ischemic attack (TIA)	Male	55-64	Yes	Yes	Yes	Yes	Uncertain	Yes	Yes	Yes	Yes	Uncertain	TRUE	TRUE	TRUE	TRUE	TRUE		Medical courses		Relative or personal experience		Call ambulance				Take him/her to the hospital				Thrombolytic drugs			Vital signs control		First aid
Female	An-Najah National University	Second year	3.00--≤3.65 Very Good	Single	Rural	Biomedical sciences program (preclinical)	Yes				Personally know someone with stroke	Brain	Both	Male	45-54	Yes	Yes	Yes	Yes	Yes	Uncertain	Uncertain	Yes	Yes	Uncertain	TRUE	Unsure	TRUE	Unsure	Unsure		Medical courses		Relative or personal experience		Call ambulance									Heparin and Warfarin				First aid
Female	An-Najah National University	Second year	1.7--≤2.35 Acceptable	Single	Urban	Hearing and speech program	No		Family history of stroke		Personally know someone with stroke	Brain	I don't know	Male	>65	Uncertain	Uncertain	Yes	Uncertain	Yes	Uncertain	Yes	Uncertain	Yes	No	TRUE	TRUE	TRUE	TRUE	TRUE		Medical courses			Textbook	Call ambulance		Lay the patient at the ground										I don't know	First aid
Female	Al-Quds University	Second year	3.00--≤3.65 Very Good	Single	Camp	Biomedical sciences program (preclinical)	No				Personally know someone with stroke	Brain	Both	Male	>65	Yes	Yes	Yes	No	Yes	No	Yes	No	Yes	No	TRUE	TRUE	TRUE	TRUE	TRUE		Medical courses				Call ambulance									Heparin and Warfarin				First aid
Female	An-Najah National University	Fourth year	3.65--4.00 Excellent	Single	Urban	Anesthesia program	No				Personally know someone with stroke	Brain	Thrombotic	Female	25-45	Yes	Yes	Yes	Yes	Yes	Uncertain	Yes	Yes	Uncertain	Uncertain	TRUE	Unsure	TRUE	Unsure	TRUE		Medical courses				Call ambulance												I don't know	First aid
Female	An-Najah National University	Third year	2.35--≤3.00 Good	Single	Rural	Doctor of Medicine program (clinical)	No				Personally know someone with stroke	Brain	Subtype of transient ischemic attack (TIA)	Male	55-64	Yes	Yes	Yes	Yes	Yes	Uncertain	Yes	Yes	Yes	Uncertain	TRUE	TRUE	TRUE	Unsure	TRUE		Medical courses				Call ambulance				Take him/her to the hospital						Surgery		I don't know	First aid
Female	An-Najah National University	Second year	2.35--≤3.00 Good	Single	Urban	Doctor of pharmacy program	No				Personally know someone with stroke	Brain	Subtype of transient ischemic attack (TIA)	Male	>65	Yes	Yes	Yes	No	Yes	Uncertain	Yes	Yes	Yes	Uncertain	TRUE	TRUE	TRUE	TRUE	TRUE		Medical courses				Call ambulance				Take him/her to the hospital						Surgery	Vital signs control		First aid
Female	Al-Quds University	Second year	2.35--≤3.00 Good	Single	Urban	Biomedical sciences program (preclinical)	Yes	Dealing with stroke patients in hospital of clinical care			Personally know someone with stroke	Brain	Both	Male	55-64	Yes	Yes	Yes	No	Yes	No	Yes	No	Yes	No	TRUE	TRUE	TRUE	TRUE	TRUE		Medical courses				Call ambulance										Surgery			First aid
Female	Al-Quds University	Third year	3.00--≤3.65 Very Good	Single	Urban	Doctor of Medicine program (clinical)	No				Personally know someone with stroke	Brain	I don't know	Male	45-54	Yes	Yes	Yes	Uncertain	Yes	Yes	Yes	Yes	Yes	Uncertain	TRUE	TRUE	TRUE	TRUE	TRUE		Medical courses				Call ambulance		Lay the patient at the ground						Thrombolytic drugs	Heparin and Warfarin	Surgery			First aid
Female	An-Najah National University	Third year	3.00--≤3.65 Very Good	Single	Urban	Biomedical sciences program (preclinical)	No				Personally know someone with stroke	Brain	Both	Male	>65	Yes	Yes	Uncertain	Yes	Yes	Uncertain	Yes	Yes	Yes	Yes	TRUE	TRUE	TRUE	TRUE	TRUE		Medical courses		Relative or personal experience	Textbook	Call ambulance				Take him/her to the hospital								I don't know	First aid
Female	Palestine Polytechnic University	Third year	3.00--≤3.65 Very Good	Single	Camp	Biomedical sciences program (preclinical)	No		Family history of stroke			Heart	Thrombotic	Male	>65	Yes	Yes	Yes	Yes	Yes	Uncertain	Yes	Yes	Yes	Uncertain	TRUE	TRUE	TRUE	TRUE	TRUE	Social media and television			Relative or personal experience	Textbook	Call ambulance				Take him/her to the hospital								I don't know	First aid
Female	An-Najah National University	Second year	2.35--≤3.00 Good	Single	Rural	Doctor of dental program	No				Personally know someone with stroke	Brain	Both	Male	45-54	Uncertain	Yes	Yes	Uncertain	Yes	Yes	Yes	Uncertain	Yes	Uncertain	TRUE	TRUE	TRUE	Unsure	TRUE	Social media and television	Medical courses		Relative or personal experience		Call ambulance				Take him/her to the hospital								I don't know	First aid
Female	An-Najah National University	Third year	2.35--≤3.00 Good	Single	Rural	Biomedical sciences program (preclinical)	Yes				Personally know someone with stroke	Brain	Both	Male	25-45	Yes	Yes	Uncertain	Yes	Yes	Uncertain	Yes	Yes	Yes	Uncertain	TRUE	TRUE	TRUE	TRUE	TRUE		Medical courses	Academic research		Textbook	Call ambulance												I don't know	First aid
Female	An-Najah National University	Third year	2.35--≤3.00 Good	Single	Urban	Pharmacy program	No				Personally know someone with stroke	Heart	I don't know	Female	45-54	Yes	Yes	No	No	Yes	Yes	Yes	Yes	Yes	Yes	TRUE	TRUE	TRUE	TRUE	TRUE	Social media and television	Medical courses				Call ambulance												I don't know	First aid
Female	An-Najah National University	Third year	2.35--≤3.00 Good	Single	Urban	Hearing and speech program	No	Dealing with stroke patients in hospital of clinical care				Heart	Thrombotic	Male	55-64	Yes	Yes	Yes	Yes	Yes	Uncertain	Yes	Yes	Yes	No	TRUE	TRUE	TRUE	Unsure	TRUE		Medical courses				Call ambulance		Lay the patient at the ground								Surgery		I don't know	First aid
Female	Palestine Polytechnic University	Third year	2.35--≤3.00 Good	Single	Rural	Biomedical sciences program (preclinical)	No		Family history of stroke	History of stroke in neighbors		Brain	Hemorrhagic	Male	55-64	Yes	Uncertain	Yes	Yes	Yes	Uncertain	Yes	Yes	Yes	Uncertain	TRUE	TRUE	TRUE	Unsure	TRUE		Medical courses			Textbook			Lay the patient at the ground						Thrombolytic drugs					First aid
Female	An-Najah National University	Second year	2.35--≤3.00 Good	Single	Urban	Hearing and speech program	No				Personally know someone with stroke	Heart	Thrombotic	The same for both geders	55-64	Yes	Yes	Yes	Uncertain	Uncertain	No	Yes	Yes	Uncertain	No	TRUE	Unsure	TRUE	FALSE	TRUE		Medical courses	Academic research			Call ambulance	Call pharmacist for medication advise							Thrombolytic drugs					First aid
Female	An-Najah National University	Third year	3.00--≤3.65 Very Good	Single	Urban	Doctor of Medicine program (clinical)	No	Dealing with stroke patients in hospital of clinical care				Brain	Subtype of transient ischemic attack (TIA)	Male	55-64	Yes	Yes	Yes	Yes	Yes	No	Yes	Yes	Yes	Uncertain	TRUE	TRUE	TRUE	TRUE	TRUE		Medical courses				Call ambulance									Heparin and Warfarin				First aid
Female	An-Najah National University	Fourth year	2.35--≤3.00 Good	Single	Urban	Nursing program	No	Dealing with stroke patients in hospital of clinical care				Heart	Both	Male	55-64	Uncertain	Yes	Yes	Yes	Yes	Uncertain	Yes	Yes	Yes	Yes	TRUE	TRUE	TRUE	Unsure	TRUE		Medical courses				Call ambulance												I don't know	First aid
Female	An-Najah National University	Third year	2.35--≤3.00 Good	Single	Urban	Biomedical sciences program (preclinical)	No	Dealing with stroke patients in hospital of clinical care				Brain	Both	Male	55-64	Yes	Yes	Yes	Uncertain	Yes	Yes	Yes	Yes	Yes	Uncertain	TRUE	TRUE	TRUE	Unsure	TRUE	Social media and television	Medical courses				Call ambulance		Lay the patient at the ground									Vital signs control		First aid
Female	An-Najah National University	Third year	2.35--≤3.00 Good	Single	Urban	Biomedical sciences program (preclinical)	No	Dealing with stroke patients in hospital of clinical care	Family history of stroke			Heart	Both	Male	>65	Yes	Yes	Uncertain	Yes	Uncertain	Uncertain	Yes	Yes	Uncertain	Uncertain	TRUE	TRUE	Unsure	TRUE	TRUE		Medical courses			Textbook	Call ambulance		Lay the patient at the ground		Take him/her to the hospital				Thrombolytic drugs		Surgery			First aid
Female	An-Najah National University	Third year	3.00--≤3.65 Very Good	Single	Rural	Doctor of dental program	Yes	Dealing with stroke patients in hospital of clinical care				Brain	Both	Female	>65	No	No	No	No	No	No	No	No	No	No	TRUE	TRUE	TRUE	TRUE	TRUE	Social media and television	Medical courses	Academic research			Call ambulance		Lay the patient at the ground									Vital signs control		First aid
Female	An-Najah National University	Third year	3.00--≤3.65 Very Good	Single	Rural	Biomedical sciences program (preclinical)	No				Personally know someone with stroke	Brain	Both	Male	>65	Yes	Yes	Yes	Yes	Yes	No	Yes	No	Yes	Uncertain	TRUE	TRUE	TRUE	TRUE	Unsure		Medical courses				Call ambulance								Thrombolytic drugs					First aid
Female	An-Najah National University	Third year	3.00--≤3.65 Very Good	Single	Urban	Biomedical sciences program (preclinical)	No				Personally know someone with stroke	Brain	Both	Male	>65	Yes	Yes	Yes	Yes	Yes	Uncertain	Yes	Yes	Yes	Uncertain	TRUE	TRUE	TRUE	TRUE	TRUE		Medical courses	Academic research							Take him/her to the hospital					Heparin and Warfarin				First aid
Female	An-Najah National University	Sixth year	3.00--≤3.65 Very Good	Single	Urban	Doctor of Medicine program (clinical)	No	Dealing with stroke patients in hospital of clinical care				Brain	Both	The same for both geders	>65	Yes	Yes	Uncertain	Yes	Yes	No	Yes	Yes	Yes	No	TRUE	TRUE	TRUE	TRUE	TRUE		Medical courses								Take him/her to the hospital							Vital signs control		First aid
Female	An-Najah National University	Sixth year	3.00--≤3.65 Very Good	Single	Urban	Doctor of Medicine program (clinical)	No	Dealing with stroke patients in hospital of clinical care				Brain	Both	The same for both geders	>65	Yes	Yes	Uncertain	Yes	Yes	No	Yes	Yes	Yes	No	TRUE	TRUE	TRUE	TRUE	TRUE		Medical courses								Take him/her to the hospital							Vital signs control		First aid
Female	An-Najah National University	Third year	2.35--≤3.00 Good	Single	Urban	Biomedical sciences program (preclinical)	No			History of stroke in neighbors		Heart	Thrombotic	Male	55-64	Uncertain	Yes	Uncertain	Yes	No	Uncertain	Yes	No	Yes	No	TRUE	Unsure	TRUE	TRUE	TRUE	Social media and television	Medical courses		Relative or personal experience		Call ambulance				Take him/her to the hospital				Thrombolytic drugs					First aid
Female	An-Najah National University	Third year	3.00--≤3.65 Very Good	Single	Urban	Biomedical sciences program (preclinical)	Yes				Personally know someone with stroke	Brain	Both	Male	25-45	Yes	Yes	Yes	Yes	Yes	Uncertain	Yes	Yes	Yes	Uncertain	TRUE	TRUE	TRUE	TRUE	TRUE	Social media and television	Medical courses			Textbook	Call ambulance								Thrombolytic drugs	Heparin and Warfarin				First aid
Female	Al-Quds University	Second year	3.00--≤3.65 Very Good	Single	Urban	Doctor of Medicine program (clinical)	No				Personally know someone with stroke	Brain	Subtype of transient ischemic attack (TIA)	Male	>65	Yes	Uncertain	Uncertain	Yes	Yes	Uncertain	Yes	Yes	Yes	Uncertain	TRUE	TRUE	TRUE	TRUE	Unsure		Medical courses						Lay the patient at the ground		Take him/her to the hospital								I don't know	First aid
Female	Al-Quds University	Third year	3.00--≤3.65 Very Good	Single	Urban	Doctor of dental program	Yes				Personally know someone with stroke	Brain	Both	Male	>65	Yes	Uncertain	Yes	No	No	No	No	Uncertain	Yes	Yes	TRUE	Unsure	TRUE	TRUE	Unsure	Social media and television	Medical courses				Call ambulance				Take him/her to the hospital								I don't know	First aid
Female	Palestine Polytechnic University	Third year	3.65--4.00 Excellent	Single	Urban	Biomedical sciences program (preclinical)	No	Dealing with stroke patients in hospital of clinical care			Personally know someone with stroke	Brain	Both	Male	>65	Yes	Yes	Yes	Yes	Yes	Yes	Yes	Yes	Yes	Yes	TRUE	TRUE	TRUE	TRUE	TRUE		Medical courses				Call ambulance				Take him/her to the hospital							Vital signs control		First aid
Female	An-Najah National University	Second year	2.35--≤3.00 Good	Single	Urban	Physiotherapy program	No				Personally know someone with stroke	Brain	I don't know	Male	55-64	Yes	No	No	Uncertain	Uncertain	Yes	Uncertain	Yes	Uncertain	No	TRUE	Unsure	TRUE	Unsure	TRUE	Social media and television	Medical courses	Academic research				Call pharmacist for medication advise	Lay the patient at the ground									Vital signs control, I don't know	I don't know	First aid
Female	An-Najah National University	Second year	2.35--≤3.00 Good	Single	Urban	Doctor of dental program	No				Personally know someone with stroke	Brain	Both	Male	45-54	Yes	Yes	Yes	Uncertain	Uncertain	Yes	Yes	No	Yes	Yes	TRUE	TRUE	TRUE	TRUE	TRUE			Academic research	Relative or personal experience		Call ambulance									Heparin and Warfarin				First aid
Female	An-Najah National University	Third year	2.35--≤3.00 Good	Single	Urban	Doctor of pharmacy program	No			History of stroke in neighbors		Brain	Both	Male	55-64	Yes	Yes	No	No	Yes	Yes	Yes	Yes	Yes	No	TRUE	TRUE	TRUE	TRUE	TRUE				Relative or personal experience		Call ambulance									Heparin and Warfarin				First aid
Female	An-Najah National University	Third year	3.00--≤3.65 Very Good	Single	Urban	Doctor of Medicine program (clinical)	No				Personally know someone with stroke	Brain	Both	The same for both geders	>65	Yes	Yes	Yes	Yes	Yes	Uncertain	Uncertain	Yes	Yes	Uncertain	TRUE	TRUE	TRUE	TRUE	TRUE		Medical courses	Academic research			Call ambulance											Vital signs control		First aid
Female	An-Najah National University	Second year	2.35--≤3.00 Good	Single	Urban	Doctor of pharmacy program	No	Dealing with stroke patients in hospital of clinical care				Brain	Both	Female	>65	No	No	No	No	No	Yes	No	No	No	No	TRUE	TRUE	TRUE	TRUE	TRUE		Medical courses				Call ambulance								Thrombolytic drugs					First aid
Female	An-Najah National University	Third year	2.35--≤3.00 Good	Single	Rural	Biomedical sciences program (preclinical)	No				Personally know someone with stroke	Brain	Thrombotic	Male	>65	Yes	Yes	Yes	Yes	Yes	Uncertain	Yes	Yes	Yes	Uncertain	TRUE	Unsure	TRUE	TRUE	TRUE	Social media and television	Medical courses	Academic research			Call ambulance		Lay the patient at the ground										I don't know	First aid
Female	An-Najah National University	Third year	2.35--≤3.00 Good	Single	Urban	Biomedical sciences program (preclinical)	No	Dealing with stroke patients in hospital of clinical care				Other	Both	Male	55-64	Uncertain	Yes	Yes	Yes	No	No	Uncertain	No	Yes	Uncertain	TRUE	TRUE	TRUE	TRUE	Unsure	Social media and television	Medical courses				Call ambulance								Thrombolytic drugs	Heparin and Warfarin				First aid
Female	An-Najah National University	Fourth year	1.7--≤2.35 Acceptable	Single	Rural	Physiotherapy program	No	Dealing with stroke patients in hospital of clinical care				Brain	Both	Male	>65	Yes	Yes	Uncertain	Uncertain	Yes	Uncertain	Yes	Yes	Yes	Uncertain	TRUE	Unsure	TRUE	Unsure	TRUE		Medical courses	Academic research			Call ambulance												I don't know	First aid
Female	An-Najah National University	Second year	3.00--≤3.65 Very Good	Single	Rural	Medical analysis program	No				Personally know someone with stroke	Heart	Subtype of transient ischemic attack (TIA)	The same for both geders	>65	Yes	Yes	Yes	Yes	No	Uncertain	Uncertain	Yes	Yes	Uncertain	TRUE	TRUE	Unsure	TRUE	Unsure		Medical courses				Call ambulance			Splash cold water at the patient's face	Take him/her to the hospital							Vital signs control		First aid
Female	An-Najah National University	Fourth year	3.00--≤3.65 Very Good	Single	Rural	Pharmacy program	Yes		Family history of stroke	History of stroke in neighbors		Heart	Thrombotic	Male	45-54	Yes	Yes	Yes	Uncertain	No	Uncertain	Yes	Yes	Yes	Uncertain	TRUE	Unsure	TRUE	Unsure	Unsure		Medical courses				Call ambulance								Thrombolytic drugs			Vital signs control		First aid
Female	An-Najah National University	Third year	3.00--≤3.65 Very Good	Single	Urban	Biomedical sciences program (preclinical)	No		Family history of stroke			Brain	Subtype of transient ischemic attack (TIA)	Male	>65	Yes	Yes	Yes	Yes	Yes	Yes	Yes	Yes	Yes	Uncertain	TRUE	TRUE	TRUE	TRUE	TRUE	Social media and television	Medical courses				Call ambulance				Take him/her to the hospital				Thrombolytic drugs					First aid
Female	An-Najah National University	Third year	3.00--≤3.65 Very Good	Single	Urban	Biomedical sciences program (preclinical)	No	Dealing with stroke patients in hospital of clinical care				Heart	Subtype of transient ischemic attack (TIA)	Male	45-54	Yes	Yes	Yes	Uncertain	Yes	Yes	Yes	Yes	Yes	Yes	TRUE	TRUE	TRUE	TRUE	TRUE		Medical courses				Call ambulance								Thrombolytic drugs					First aid
Female	An-Najah National University	Third year	3.00--≤3.65 Very Good	Single	Rural	Biomedical sciences program (preclinical)	No				Personally know someone with stroke	Brain	Subtype of transient ischemic attack (TIA)	Female	>65	Yes	Yes	Yes	Uncertain	No	Yes	Yes	Yes	Yes	Uncertain	TRUE	TRUE	TRUE	TRUE	TRUE		Medical courses				Call ambulance		Lay the patient at the ground		Take him/her to the hospital				Thrombolytic drugs	Heparin and Warfarin				First aid
Female	An-Najah National University	Second year	2.35--≤3.00 Good	Single	Rural	Pharmacy program	No				Personally know someone with stroke	Brain	I don't know	The same for both geders	25-45	Yes	Yes	Yes	Yes	Yes	Uncertain	Yes	Yes	Yes	Uncertain	TRUE	TRUE	TRUE	TRUE	TRUE	Social media and television				Textbook	Call ambulance				Take him/her to the hospital				Thrombolytic drugs	Heparin and Warfarin	Surgery			First aid
Female	An-Najah National University	Second year	2.35--≤3.00 Good	Single	Urban	Doctor of Medicine program (clinical)	No				Personally know someone with stroke	Heart	Both	Male	>65	Yes	Yes	Yes	Uncertain	Yes	Uncertain	Yes	Yes	Yes	Yes	TRUE	TRUE	TRUE	TRUE	TRUE		Medical courses		Relative or personal experience		Call ambulance		Lay the patient at the ground		Take him/her to the hospital				Thrombolytic drugs		Surgery	Vital signs control		First aid
Female	An-Najah National University	Fourth year	3.00--≤3.65 Very Good	Married	Rural	Nursing program	No				Personally know someone with stroke	Brain	Both	The same for both geders	55-64	Yes	Yes	Yes	No	Yes	Uncertain	Yes	No	No	Yes	TRUE	TRUE	TRUE	TRUE	TRUE		Medical courses				Call ambulance				Take him/her to the hospital				Thrombolytic drugs		Surgery	Vital signs control		First aid
Female	An-Najah National University	Third year	3.00--≤3.65 Very Good	Single	Urban	Anesthesia program	No	Dealing with stroke patients in hospital of clinical care				Brain	Both	The same for both geders	55-64	Yes	Yes	Yes	Yes	Yes	No	Yes	Yes	Yes	Yes	TRUE	Unsure	TRUE	FALSE	TRUE		Medical courses				Call ambulance				Take him/her to the hospital				Thrombolytic drugs			Vital signs control		First aid
Female	An-Najah National University	Second year	3.00--≤3.65 Very Good	Single	Urban	Biomedical sciences program (preclinical)	No		Family history of stroke			Brain	Both	Male	>65	Yes	Yes	Yes	Yes	Yes	Uncertain	Yes	Yes	Yes	Uncertain	TRUE	TRUE	TRUE	TRUE	TRUE	Social media and television	Medical courses		Relative or personal experience	Textbook	Call ambulance		Lay the patient at the ground		Take him/her to the hospital								I don't know	First aid
Female	An-Najah National University	Fourth year	2.35--≤3.00 Good	Single	Rural	Medical analysis program	No	Dealing with stroke patients in hospital of clinical care			Personally know someone with stroke	Brain	Thrombotic	Male	55-64	Yes	Yes	Yes	Uncertain	Yes	Uncertain	Yes	Uncertain	Uncertain	Uncertain	TRUE	TRUE	TRUE	TRUE	TRUE	Social media and television	Medical courses		Relative or personal experience		Call ambulance												I don't know	First aid
Female	Al-Quds University	Second year	3.00--≤3.65 Very Good	Single	Urban	Nursing program	No	Dealing with stroke patients in hospital of clinical care				Brain	Both	The same for both geders	55-64	Yes	Yes	Yes	Yes	Yes	Yes	Yes	Yes	Yes	Uncertain	TRUE	TRUE	TRUE	Unsure	TRUE	Social media and television	Medical courses		Relative or personal experience		Call ambulance				Take him/her to the hospital							Vital signs control		First aid
Female	An-Najah National University	Third year	3.65--4.00 Excellent	Single	Rural	Biomedical sciences program (preclinical)	Yes	Dealing with stroke patients in hospital of clinical care				Heart	Hemorrhagic	Female	>65	Yes	Yes	Yes	Yes	Yes	Yes	Yes	Yes	Yes	Uncertain	TRUE	TRUE	TRUE	TRUE	TRUE		Medical courses				Call ambulance								Thrombolytic drugs					First aid
Female	An-Najah National University	Second year	2.35--≤3.00 Good	Single	Urban	Doctor of dental program	No				Personally know someone with stroke	Brain	Hemorrhagic	Female	>65	Yes	Yes	Yes	Yes	Uncertain	No	Yes	Yes	Yes	Yes	TRUE	TRUE	TRUE	TRUE	TRUE		Medical courses				Call ambulance								Thrombolytic drugs					First aid
Female	An-Najah National University	Third year	2.35--≤3.00 Good	Single	Rural	Pharmacy program	No		Family history of stroke			Heart	Thrombotic	Male	>65	Yes	Yes	Yes	Yes	Yes	Uncertain	Yes	Yes	Yes	Uncertain	TRUE	Unsure	TRUE	FALSE	TRUE			Academic research							Take him/her to the hospital					Heparin and Warfarin				First aid
Female	An-Najah National University	Third year	2.35--≤3.00 Good	Single	Rural	Doctor of pharmacy program	No				Personally know someone with stroke	Heart	Subtype of transient ischemic attack (TIA)	Male	>65	Yes	Yes	Yes	Yes	Yes	Yes	Yes	Yes	Yes	Uncertain	TRUE	TRUE	TRUE	TRUE	TRUE		Medical courses				Call ambulance									Heparin and Warfarin				First aid
Female	An-Najah National University	Third year	2.35--≤3.00 Good	Single	Rural	Biomedical sciences program (preclinical)	No	Dealing with stroke patients in hospital of clinical care				Brain	Thrombotic	Male	55-64	Yes	Yes	Uncertain	Yes	Yes	Yes	Yes	Yes	Yes	Uncertain	TRUE	TRUE	TRUE	Unsure	TRUE		Medical courses				Call ambulance												I don't know	First aid
Female	An-Najah National University	Third year	2.35--≤3.00 Good	Single	Rural	Biomedical sciences program (preclinical)	No		Family history of stroke			Brain	Both	Male	>65	Yes	Yes	Yes	Yes	Uncertain	Yes	Yes	Yes	Yes	No	TRUE	TRUE	TRUE	TRUE	Unsure		Medical courses				Call ambulance												I don't know	First aid
Female	An-Najah National University	Fourth year	1.7--≤2.35 Acceptable	Single	Rural	Physiotherapy program	No				Personally know someone with stroke	Brain	Both	Male	55-64	Yes	Yes	Yes	Yes	Yes	Yes	Yes	Yes	Yes	No	TRUE	TRUE	TRUE	TRUE	TRUE		Medical courses				Call ambulance												I don't know	First aid
Female	An-Najah National University	Second year	2.35--≤3.00 Good	Single	Urban	Doctor of dental program	No	Dealing with stroke patients in hospital of clinical care				Brain	I don't know	Male	45-54	Uncertain	Yes	Yes	Yes	Yes	Uncertain	Uncertain	Yes	Yes	Uncertain	TRUE	TRUE	TRUE	Unsure	TRUE	Social media and television					Call ambulance												I don't know	First aid
Female	An-Najah National University	Third year	3.65--4.00 Excellent	Single	Urban	Biomedical sciences program (preclinical)	No			History of stroke in neighbors		Brain	Both	Male	>65	Yes	Yes	Yes	Yes	Yes	Yes	Yes	Yes	Yes	Uncertain	TRUE	TRUE	TRUE	TRUE	TRUE		Medical courses				Call ambulance										Surgery			First aid
Female	An-Najah National University	Third year	2.35--≤3.00 Good	Single	Rural	Biomedical sciences program (preclinical)	No	Dealing with stroke patients in hospital of clinical care				Brain	Both	Male	>65	Yes	Yes	Yes	Yes	Yes	Uncertain	Yes	Yes	Yes	Yes	TRUE	TRUE	TRUE	TRUE	TRUE	Social media and television					Call ambulance				Take him/her to the hospital							Vital signs control		First aid
Female	An-Najah National University	Third year	3.00--≤3.65 Very Good	Single	Urban	Doctor of dental program	Yes	Dealing with stroke patients in hospital of clinical care				Brain	Both	The same for both geders	>65	Yes	Yes	Yes	Yes	Uncertain	Yes	Yes	Yes	Yes	No	TRUE	TRUE	TRUE	TRUE	TRUE		Medical courses	Academic research			Call ambulance											Vital signs control		First aid
Female	An-Najah National University	Third year	3.65--4.00 Excellent	Single	Rural	Biomedical sciences program (preclinical)	Yes		Family history of stroke			Brain	Both	Male	>65	Yes	Yes	Yes	Yes	Yes	Uncertain	Yes	Uncertain	Yes	Yes	TRUE	TRUE	TRUE	TRUE	TRUE		Medical courses				Call ambulance											Vital signs control		First aid
Female	An-Najah National University	Sixth year	2.35--≤3.00 Good	Married	Rural	Pharmacy program	No			History of stroke in neighbors		Brain	Both	Male	55-64	Yes	Yes	Yes	Yes	No	Uncertain	Yes	Yes	Yes	No	TRUE	TRUE	TRUE	TRUE	TRUE		Medical courses				Call ambulance											Vital signs control		First aid
Female	An-Najah National University	Sixth year	2.35--≤3.00 Good	Married	Rural	Pharmacy program	No			History of stroke in neighbors		Brain	Both	Male	55-64	Yes	Yes	Yes	No	No	Uncertain	Yes	Yes	Yes	No	TRUE	TRUE	TRUE	TRUE	TRUE		Medical courses				Call ambulance											Vital signs control		First aid
Female	An-Najah National University	Fifth year	3.00--≤3.65 Very Good	Single	Urban	Doctor of pharmacy program	No	Dealing with stroke patients in hospital of clinical care				Brain	Thrombotic	Male	>65	Yes	Yes	Yes	Yes	Yes	Yes	Yes	Yes	Yes	Yes	TRUE	TRUE	TRUE	TRUE	TRUE		Medical courses				Call ambulance								Thrombolytic drugs					First aid
Female	Al-Quds University	Second year	3.65--4.00 Excellent	Single	Rural	Pharmacy program	No			History of stroke in neighbors		Other	I don't know	Female	45-54	Yes	No	No	No	Yes	No	No	Yes	Yes	Uncertain	TRUE	TRUE	Unsure	TRUE	TRUE		Medical courses				Call ambulance		Lay the patient at the ground		Take him/her to the hospital								I don't know	First aid
Female	An-Najah National University	Third year	1.7--≤2.35 Acceptable	Single	Urban	Biomedical sciences program (preclinical)	No		Family history of stroke			Brain	Thrombotic	Male	>65	Yes	Uncertain	Uncertain	Yes	Yes	Yes	Yes	No	Uncertain	No	TRUE	TRUE	TRUE	TRUE	TRUE				Relative or personal experience						Take him/her to the hospital				Thrombolytic drugs			Vital signs control		First aid
Female	An-Najah National University	Third year	3.00--≤3.65 Very Good	Single	Camp	Nursing program	No	Dealing with stroke patients in hospital of clinical care				Brain	Both	Male	>65	Yes	Yes	Yes	Uncertain	Yes	Yes	Yes	Yes	Yes	Yes	TRUE	TRUE	TRUE	TRUE	TRUE		Medical courses				Call ambulance									Heparin and Warfarin				First aid
Female	An-Najah National University	Second year	3.65--4.00 Excellent	Single	Urban	Physiotherapy program	No				Personally know someone with stroke	Brain	Thrombotic	Female	>65	Yes	Yes	Yes	Yes	Yes	No	Yes	Yes	Yes	Uncertain	TRUE	TRUE	TRUE	TRUE	TRUE	Social media and television							Lay the patient at the ground										I don't know	First aid
Female	Arab American University	Second year	3.00--≤3.65 Very Good	Single	Urban	Medical analysis program	No		Family history of stroke			Brain	Hemorrhagic	Female	>65	Yes	Uncertain	Uncertain	Yes	Yes	Uncertain	Yes	No	Yes	No	TRUE	Unsure	TRUE	TRUE	TRUE				Relative or personal experience		Call ambulance												I don't know	First aid
Female	Arab American University	Second year	3.00--≤3.65 Very Good	Single	Urban	Medical analysis program	No		Family history of stroke			Brain	Hemorrhagic	Female	>65	Yes	Uncertain	Uncertain	Yes	Yes	Uncertain	Yes	No	Yes	No	TRUE	Unsure	TRUE	TRUE	TRUE				Relative or personal experience		Call ambulance												I don't know	First aid
Female	An-Najah National University	Third year	2.35--≤3.00 Good	Single	Urban	Biomedical sciences program (preclinical)	No	Dealing with stroke patients in hospital of clinical care				Brain	Thrombotic	Male	>65	Yes	Yes	Uncertain	Yes	Yes	Yes	Yes	Yes	Yes	Yes	TRUE	TRUE	TRUE	FALSE	TRUE		Medical courses				Call ambulance												I don't know	First aid
Female	An-Najah National University	Second year	2.35--≤3.00 Good	Single	Rural	Medical analysis program	No				Personally know someone with stroke	Heart	Both	Male	55-64	Yes	Yes	Yes	Yes	No	No	Yes	Yes	Yes	Yes	TRUE	TRUE	TRUE	TRUE	TRUE	Social media and television					Call ambulance												I don't know	First aid
Female	An-Najah National University	Fifth year	2.35--≤3.00 Good	Single	Urban	Nursing program	Yes	Dealing with stroke patients in hospital of clinical care				Brain	Both	Male	45-54	Yes	Yes	Yes	No	Yes	No	Yes	Yes	Yes	No	TRUE	TRUE	TRUE	TRUE	TRUE		Medical courses	Academic research			Call ambulance				Take him/her to the hospital						Surgery	Vital signs control		First aid
Female	An-Najah National University	Fourth year	2.35--≤3.00 Good	Single	Urban	Doctor of Medicine program (clinical)	No				Personally know someone with stroke	Brain	Subtype of transient ischemic attack (TIA)	Female	25-45	Yes	Yes	No	No	No	No	Yes	Uncertain	Yes	Uncertain	TRUE	FALSE	TRUE	TRUE	TRUE		Medical courses		Relative or personal experience				Lay the patient at the ground									Vital signs control		First aid
Female	An-Najah National University	Third year	3.00--≤3.65 Very Good	Single	Camp	Biomedical sciences program (preclinical)	No	Dealing with stroke patients in hospital of clinical care				Brain	Both	Male	>65	Yes	Yes	Yes	Yes	Yes	Uncertain	Yes	Uncertain	Yes	Yes	TRUE	TRUE	TRUE	TRUE	TRUE		Medical courses				Call ambulance											Vital signs control		First aid
Male	Palestine Polytechnic University	Second year	2.35--≤3.00 Good	Single	Urban	Nursing program	No		Family history of stroke			Brain	Both	Male	>65	Yes	Yes	Yes	Yes	Yes	Uncertain	Yes	Yes	Yes	Yes	TRUE	TRUE	TRUE	TRUE	TRUE					Textbook	Call ambulance								Thrombolytic drugs		Surgery			First aid
Male	An-Najah National University	Fourth year	3.00--≤3.65 Very Good	Single	Camp	Nursing program	Yes	Dealing with stroke patients in hospital of clinical care			Personally know someone with stroke	Brain	Both	Male	>65	Yes	Yes	Uncertain	Yes	Uncertain	Uncertain	Yes	Yes	Yes	Yes	TRUE	TRUE	TRUE	TRUE	TRUE		Medical courses	Academic research		Textbook	Call ambulance								Thrombolytic drugs	Heparin and Warfarin	Surgery	Vital signs control		First aid
Male	Palestine Polytechnic University	Third year	3.65--4.00 Excellent	Single	Rural	Doctor of Medicine program (clinical)	No				Personally know someone with stroke	Brain	Thrombotic	Male	55-64	Uncertain	Yes	Yes	Yes	Yes	Uncertain	Uncertain	Yes	Yes	Uncertain	TRUE	Unsure	TRUE	Unsure	TRUE		Medical courses			Textbook	Call ambulance				Take him/her to the hospital				Thrombolytic drugs		Surgery			First aid
Male	An-Najah National University	Third year	2.35--≤3.00 Good	Single	Rural	Biomedical sciences program (preclinical)	No		Family history of stroke			Brain	Subtype of transient ischemic attack (TIA)	Male	55-64	Yes	No	No	No	Yes	Uncertain	Yes	Yes	Yes	Uncertain	TRUE	TRUE	TRUE	TRUE	TRUE		Medical courses	Academic research	Relative or personal experience		Call ambulance								Thrombolytic drugs		Surgery	Vital signs control		First aid
Male	An-Najah National University	Third year	3.65--4.00 Excellent	Single	Camp	Biomedical sciences program (preclinical)	No	Dealing with stroke patients in hospital of clinical care				Brain	Both	Male	>65	Yes	Yes	Yes	Yes	Uncertain	Uncertain	Yes	Yes	Yes	Uncertain	TRUE	TRUE	TRUE	TRUE	TRUE	Social media and television	Medical courses	Academic research			Call ambulance				Take him/her to the hospital								I don't know	First aid
Male	An-Najah National University	Fifth year	3.65--4.00 Excellent	Single	Rural	Doctor of Medicine program (clinical)	Yes				Personally know someone with stroke	Brain	Both	Male	>65	Yes	Yes	Yes	Yes	Yes	No	Yes	Yes	Yes	Yes	TRUE	TRUE	TRUE	TRUE	TRUE	Social media and television	Medical courses	Academic research	Relative or personal experience	Textbook	Call ambulance		Lay the patient at the ground		Take him/her to the hospital				Thrombolytic drugs		Surgery	Vital signs control		First aid
Male	An-Najah National University	Fourth year	2.35--≤3.00 Good	Single	Rural	Pharmacy program	No		Family history of stroke			Brain	Both	Male	>65	Yes	Yes	Yes	Yes	Yes	Yes	Yes	Yes	Yes	Uncertain	TRUE	TRUE	TRUE	TRUE	TRUE		Medical courses				Call ambulance												I don't know	First aid
Male	An-Najah National University	Second year	1.7--≤2.35 Acceptable	Single	Rural	Biomedical sciences program (preclinical)	No		Family history of stroke		Personally know someone with stroke	Brain	Subtype of transient ischemic attack (TIA)	Female	>65	Yes	Yes	Yes	Yes	Yes	No	Yes	Yes	Yes	Yes	TRUE	Unsure	TRUE	TRUE	TRUE		Medical courses	Academic research	Relative or personal experience		Call ambulance		Lay the patient at the ground							Heparin and Warfarin, Surgery	Surgery			First aid
Male	An-Najah National University	Second year	3.00--≤3.65 Very Good	Single	Urban	Biomedical sciences program (preclinical)	No				Personally know someone with stroke	Brain	Both	Male	45-54	Yes	Yes	Yes	Yes	No	Yes	Yes	Yes	Yes	No	TRUE	TRUE	TRUE	Unsure	TRUE	Social media and television	Medical courses				Call ambulance		Lay the patient at the ground										I don't know	First aid
Male	An-Najah National University	Fifth year	2.35--≤3.00 Good	Single	Urban	Doctor of Medicine program (clinical)	No	Dealing with stroke patients in hospital of clinical care				Brain	Both	The same for both geders	55-64	Yes	Yes	Uncertain	Uncertain	Yes	No	Yes	Uncertain	Yes	Yes	TRUE	TRUE	TRUE	TRUE	TRUE	Social media and television	Medical courses				Call ambulance				Take him/her to the hospital							Vital signs control		First aid
Male	An-Najah National University	Fourth year	2.35--≤3.00 Good	Single	Rural	Biomedical sciences program (preclinical)	No				Personally know someone with stroke	Brain	Thrombotic	Female	>65	Yes	Yes	Yes	Yes	Yes	Yes	Yes	Yes	Yes	Yes	TRUE	TRUE	TRUE	TRUE	TRUE		Medical courses			Textbook	Call ambulance				Take him/her to the hospital				Thrombolytic drugs					First aid
Male	Al-Quds University	Sixth year	2.35--≤3.00 Good	Single	Rural	Doctor of Medicine program (clinical)	No	Dealing with stroke patients in hospital of clinical care				Heart	Both	Male	55-64	Yes	Yes	Yes	Yes	Yes	Yes	Yes	No	Yes	Uncertain	TRUE	TRUE	TRUE	FALSE	TRUE		Medical courses				Call ambulance								Thrombolytic drugs					First aid
Male	An-Najah National University	Third year	3.65--4.00 Excellent	Single	Rural	Biomedical sciences program (preclinical)	No				Personally know someone with stroke	Brain	Subtype of transient ischemic attack (TIA)	Male	>65	Yes	Yes	Uncertain	Yes	Yes	No	Yes	Yes	Yes	Yes	TRUE	TRUE	TRUE	TRUE	TRUE		Medical courses				Call ambulance		Lay the patient at the ground		Take him/her to the hospital				Thrombolytic drugs			Vital signs control		First aid
Male	An-Najah National University	Third year	3.65--4.00 Excellent	Single	Rural	Doctor of Medicine program (clinical)	No				Personally know someone with stroke	Brain	Thrombotic	The same for both geders	55-64	Yes	Yes	Uncertain	Uncertain	Yes	Uncertain	Yes	Yes	Yes	Yes	TRUE	TRUE	TRUE	TRUE	TRUE		Medical courses		Relative or personal experience		Call ambulance		Lay the patient at the ground		Take him/her to the hospital								I don't know	First aid
Male	An-Najah National University	Third year	2.35--≤3.00 Good	Single	Urban	Doctor of Medicine program (clinical)	No				Personally know someone with stroke	Brain	Both	Male	>65	Yes	Yes	Yes	Yes	Yes	No	Yes	Yes	Yes	Uncertain	TRUE	TRUE	TRUE	Unsure	TRUE		Medical courses				Call ambulance				Take him/her to the hospital				Thrombolytic drugs	Heparin and Warfarin		Vital signs control		First aid
Male	An-Najah National University	Second year	2.35--≤3.00 Good	Single	Urban	Doctor of dental program	No				Personally know someone with stroke	Brain	Both	Male	55-64	Yes	No	Uncertain	Yes	Yes	Yes	Yes	Yes	Yes	No	TRUE	TRUE	TRUE	TRUE	Unsure	Social media and television					Call ambulance				Take him/her to the hospital								I don't know	First aid
Male	An-Najah National University	Third year	3.00--≤3.65 Very Good	Single	Rural	Biomedical sciences program (preclinical)	Yes	Dealing with stroke patients in hospital of clinical care				Brain	Both	Male	55-64	Yes	Yes	Yes	Yes	Yes	Uncertain	Yes	Yes	Yes	Yes	TRUE	TRUE	TRUE	TRUE	TRUE		Medical courses								Take him/her to the hospital				Thrombolytic drugs					First aid
Male	Al-Quds University	Fourth year	3.00--≤3.65 Very Good	Single	Camp	Pharmacy program	No	Dealing with stroke patients in hospital of clinical care				Brain	Both	The same for both geders	>65	Yes	Yes	No	Yes	Uncertain	No	Uncertain	Yes	Yes	No	TRUE	TRUE	TRUE	TRUE	TRUE		Medical courses			Textbook	Call ambulance				Take him/her to the hospital				Thrombolytic drugs			Vital signs control		First aid
Male	Arab American University	Fourth year	2.35--≤3.00 Good	Single	Camp	Doctor of Medicine program (clinical)	Yes	Dealing with stroke patients in hospital of clinical care	Family history of stroke			Brain	Both	Male	55-64	Yes	Yes	Yes	Yes	Yes	Yes	Yes	Yes	Yes	Yes	TRUE	TRUE	TRUE	TRUE	TRUE		Medical courses		Relative or personal experience	Textbook					Take him/her to the hospital					Heparin and Warfarin, Vital signs control		Vital signs control		First aid
Male	An-Najah National University	Third year	3.65--4.00 Excellent	Single	Urban	Biomedical sciences program (preclinical)	No	Dealing with stroke patients in hospital of clinical care				Brain	Hemorrhagic	Male	>65	Yes	Yes	No	Uncertain	Yes	Yes	No	Yes	Yes	Yes	TRUE	TRUE	TRUE	TRUE	TRUE		Medical courses				Call ambulance								Thrombolytic drugs					First aid
Male	An-Najah National University	Fourth year	2.35--≤3.00 Good	Single	Camp	Nursing program	Yes		Family history of stroke			Brain	Thrombotic	Male	55-64	Yes	Yes	Yes	No	Yes	Uncertain	No	No	Yes	Yes	TRUE	TRUE	TRUE	TRUE	TRUE		Medical courses				Call ambulance								Thrombolytic drugs					First aid
Male	An-Najah National University	Fourth year	3.00--≤3.65 Very Good	Single	Rural	Pharmacy program	No		Family history of stroke			Brain	Both	Male	>65	Yes	Yes	Yes	Yes	Yes	Uncertain	Yes	Uncertain	Yes	Uncertain	TRUE	TRUE	TRUE	TRUE	TRUE		Medical courses				Call ambulance								Thrombolytic drugs					First aid
Male	An-Najah National University	Fifth year	1.7--≤2.35 Acceptable	Single	Rural	Pharmacy program	No				Personally know someone with stroke	Heart	Thrombotic	Male	>65	Yes	Yes	Yes	Yes	Yes	Yes	Yes	Yes	Yes	Uncertain	TRUE	TRUE	TRUE	TRUE	TRUE		Medical courses				Call ambulance								Thrombolytic drugs					First aid
Male	An-Najah National University	Third year	2.35--≤3.00 Good	Single	Rural	Anesthesia program	No	Dealing with stroke patients in hospital of clinical care				Brain	Subtype of transient ischemic attack (TIA)	Male	55-64	Uncertain	Yes	No	No	Yes	No	Yes	Yes	Yes	No	TRUE	Unsure	TRUE	TRUE	TRUE	Social media and television	Medical courses				Call ambulance				Take him/her to the hospital					Heparin and Warfarin				First aid
Male	An-Najah National University	Fifth year	1.7--≤2.35 Acceptable	Single	Rural	Pharmacy program	No				Personally know someone with stroke	Heart	Thrombotic	Male	>65	Yes	Yes	Yes	Yes	Yes	Yes	Yes	Yes	Yes	Uncertain	TRUE	TRUE	TRUE	TRUE	TRUE		Medical courses				Call ambulance									Heparin and Warfarin				First aid
Male	An-Najah National University	Second year	2.35--≤3.00 Good	Single	Urban	Doctor of dental program	No	Dealing with stroke patients in hospital of clinical care				Brain	Thrombotic	Female	55-64	Uncertain	Yes	Yes	Uncertain	No	No	No	Uncertain	Yes	No	TRUE	TRUE	FALSE	TRUE	TRUE	Social media and television									Take him/her to the hospital								I don't know	First aid
Male	An-Najah National University	Third year	2.35--≤3.00 Good	Single	Camp	Biomedical sciences program (preclinical)	No				Personally know someone with stroke	Other	I don't know	Male	>65	Yes	Uncertain	Yes	Uncertain	Yes	Uncertain	No	No	Uncertain	Uncertain	TRUE	TRUE	TRUE	TRUE	FALSE	Social media and television					Call ambulance												I don't know	First aid
Male	An-Najah National University	Second year	2.35--≤3.00 Good	Single	Urban	Doctor of dental program	Yes	Dealing with stroke patients in hospital of clinical care				Heart	Subtype of transient ischemic attack (TIA)	Female	45-54	Yes	Yes	Yes	Yes	Yes	Uncertain	Yes	Yes	Yes	Uncertain	TRUE	FALSE	TRUE	TRUE	TRUE	Social media and television					Call ambulance											Vital signs control		First aid
Male	Arab American University	Fourth year	3.65--4.00 Excellent	Single	Camp	Doctor of Medicine program (clinical)	Yes	Dealing with stroke patients in hospital of clinical care				Brain	Both	Male	>65	Yes	Yes	No	Yes	Yes	No	Yes	Yes	Yes	No	TRUE	TRUE	TRUE	TRUE	TRUE			Academic research		Textbook	Call ambulance				Take him/her to the hospital				Thrombolytic drugs	Heparin and Warfarin				First aid
Male	An-Najah National University	Fourth year	1.7--≤2.35 Acceptable	Single	Rural	Pharmacy program	No				Personally know someone with stroke	Brain	Thrombotic	Male	>65	Yes	Yes	Yes	Yes	No	Yes	No	Yes	Yes	Yes	TRUE	TRUE	TRUE	TRUE	TRUE		Medical courses				Call ambulance												I don't know	First aid
Male	An-Najah National University	Fourth year	2.35--≤3.00 Good	Single	Rural	Pharmacy program	No				Personally know someone with stroke	Heart	Thrombotic	Male	>65	Yes	Yes	Yes	Yes	No	Yes	Yes	Yes	Yes	Yes	TRUE	TRUE	TRUE	TRUE	TRUE		Medical courses				Call ambulance												I don't know	First aid
Male	An-Najah National University	Second year	3.00--≤3.65 Very Good	Single	Urban	Doctor of dental program	No			History of stroke in neighbors		Heart	Subtype of transient ischemic attack (TIA)	Female	>65	No	Yes	No	Yes	Yes	Yes	No	Yes	Yes	No	TRUE	TRUE	TRUE	TRUE	TRUE					Textbook		Call pharmacist for medication advise							Thrombolytic drugs					First aid
Male	An-Najah National University	Second year	1.7--≤2.35 Acceptable	Single	Urban	Medical analysis program	No		Family history of stroke			Heart	Both	Male	45-54	Yes	Yes	No	Yes	Yes	Yes	No	Yes	Yes	No	TRUE	FALSE	TRUE	TRUE	FALSE	Social media and television					Call ambulance												I don't know	First aid
Male	An-Najah National University	Second year	1.7--≤2.35 Acceptable	Single	Rural	Biomedical sciences program (preclinical)	Yes			History of stroke in neighbors		Brain	Thrombotic	Male	25-45	Yes	Yes	Yes	Yes	Yes	No	Yes	Yes	No	Uncertain	TRUE	FALSE	TRUE	FALSE	FALSE	Social media and television					Call ambulance										Surgery			First aid
Male	An-Najah National University	Second year	2.35--≤3.00 Good	Single	Rural	Nursing program	No				Personally know someone with stroke	Brain	Thrombotic	Female	55-64	Yes	Yes	Yes	Yes	Yes	No	Yes	Yes	Yes	Yes	TRUE	TRUE	TRUE	TRUE	TRUE	Social media and television					Call ambulance								Thrombolytic drugs					First aid
Male	Arab American University	Third year	3.00--≤3.65 Very Good	Single	Rural	Nursing program	Yes		Family history of stroke			Brain	Both	Male	55-64	Uncertain	Yes	No	No	Yes	No	No	Yes	No	Yes	TRUE	TRUE	TRUE	TRUE	TRUE		Medical courses								Take him/her to the hospital				Thrombolytic drugs					First aid
Male	An-Najah National University	Third year	3.00--≤3.65 Very Good	Single	Urban	Biomedical sciences program (preclinical)	No		Family history of stroke			Brain	Thrombotic	Male	25-45	No	No	No	No	No	Yes	Yes	No	Yes	Uncertain	TRUE	TRUE	FALSE	TRUE	TRUE					Textbook	Call ambulance								Thrombolytic drugs					First aid
Male	An-Najah National University	Fourth year	3.00--≤3.65 Very Good	Single	Rural	Anesthesia program	No	Dealing with stroke patients in hospital of clinical care				Brain	Thrombotic	Female	>65	Yes	No	Uncertain	Yes	Yes	Uncertain	Yes	Yes	Yes	Uncertain	TRUE	TRUE	Unsure	Unsure	TRUE		Medical courses				Call ambulance									Heparin and Warfarin				First aid
Male	An-Najah National University	Third year	2.35--≤3.00 Good	Single	Urban	Hearing and speech program	No			History of stroke in neighbors		Heart	Thrombotic	Male	55-64	Yes	Yes	Yes	Yes	Yes	Uncertain	Yes	Yes	Yes	Yes	TRUE	TRUE	TRUE	TRUE	TRUE		Medical courses				Call ambulance									Heparin and Warfarin				First aid
Male	Al-Quds University	Fourth year	3.65--4.00 Excellent	Single	Rural	Pharmacy program	No			History of stroke in neighbors		Brain	Both	The same for both geders	>65	Yes	Yes	No	Yes	Yes	No	Yes	Yes	Yes	No	TRUE	TRUE	TRUE	TRUE	TRUE		Medical courses				Call ambulance									Heparin and Warfarin				First aid
Male	An-Najah National University	Third year	2.35--≤3.00 Good	Single	Urban	Doctor of Medicine program (clinical)	No	Dealing with stroke patients in hospital of clinical care				Brain	Subtype of transient ischemic attack (TIA)	Female	45-54	Yes	Yes	Yes	Yes	Yes	No	Yes	Yes	Yes	Uncertain	TRUE	TRUE	TRUE	TRUE	TRUE		Medical courses				Call ambulance												I don't know	First aid
Male	An-Najah National University	Third year	3.65--4.00 Excellent	Single	Rural	Biomedical sciences program (preclinical)	No				Personally know someone with stroke	Brain	Both	Female	>65	Yes	Yes	Yes	Yes	Yes	Yes	Yes	Yes	Yes	Uncertain	TRUE	TRUE	TRUE	TRUE	TRUE		Medical courses				Call ambulance				Take him/her to the hospital						Surgery			First aid
Male	An-Najah National University	Fourth year	2.35--≤3.00 Good	Single	Urban	Anesthesia program	No				Personally know someone with stroke	Brain	Both	Male	>65	Yes	Yes	Yes	Yes	Uncertain	Uncertain	Yes	Yes	Yes	Uncertain	TRUE	TRUE	TRUE	TRUE	TRUE		Medical courses				Call ambulance											Vital signs control		First aid
Male	Al-Quds University	Fifth year	3.00--≤3.65 Very Good	Single	Camp	Doctor of Medicine program (clinical)	Yes	Dealing with stroke patients in hospital of clinical care				Brain	Both	Male	>65	Yes	Yes	Yes	Yes	Yes	Uncertain	Yes	Yes	Yes	Uncertain	TRUE	TRUE	TRUE	TRUE	TRUE		Medical courses			Textbook	Call ambulance				Take him/her to the hospital					Heparin and Warfarin				First aid
Female	Al-Quds University	Second year	2.35--≤3.00 Good	Single	Rural	Doctor of Medicine program (clinical)	No				Personally know someone with stroke	Brain	I don't know	Male	55-64	Yes	Yes	Yes	Yes	Yes	No	Yes	Yes	Yes	Yes	TRUE	Unsure	FALSE	TRUE	Unsure	Social media and television	Medical courses			Textbook							I don't know	Aspirin	Thrombolytic drugs				I don't know
Female	An-Najah National University	Third year	3.00--≤3.65 Very Good	Single	Urban	Biomedical sciences program (preclinical)	No			History of stroke in neighbors		Brain	Both	The same for both geders	>65	Yes	Yes	Uncertain	Uncertain	Yes	Yes	Yes	Yes	Yes	Uncertain	TRUE	TRUE	TRUE	TRUE	TRUE		Medical courses										I don't know	Aspirin				Vital signs control
Female	An-Najah National University	Fourth year	2.35--≤3.00 Good	Single	Rural	Nursing program	No	Dealing with stroke patients in hospital of clinical care			Personally know someone with stroke	Brain	Thrombotic	Male	55-64	Yes	Yes	Yes	Yes	Yes	Yes	Yes	Yes	Yes	Uncertain	TRUE	Unsure	TRUE	FALSE	TRUE		Medical courses			Textbook	Call ambulance							Aspirin	Thrombolytic drugs	Heparin and Warfarin
Female	An-Najah National University	Second year	2.35--≤3.00 Good	Single	Urban	Doctor of dental program	Yes			History of stroke in neighbors		Brain	Thrombotic	Male	>65	Yes	Yes	Yes	No	Yes	Uncertain	Yes	Yes	Yes	No	TRUE	TRUE	TRUE	TRUE	TRUE			Academic research			Call ambulance		Lay the patient at the ground		Take him/her to the hospital			Aspirin
Female	An-Najah National University	Fourth year	2.35--≤3.00 Good	Single	Rural	Doctor of pharmacy program	No				Personally know someone with stroke	Brain	Thrombotic	Female	55-64	Yes	Yes	Yes	Yes	Yes	Yes	Yes	Yes	Yes	Yes	TRUE	TRUE	TRUE	TRUE	TRUE	Social media and television		Academic research			Call ambulance		Lay the patient at the ground					Aspirin		Heparin and Warfarin
Female	An-Najah National University	Second year	2.35--≤3.00 Good	Single	Rural	Physiotherapy program	No		Family history of stroke		Personally know someone with stroke	Brain	I don't know	Male	>65	Yes	Yes	Yes	No	Uncertain	Uncertain	Yes	Uncertain	No	No	TRUE	TRUE	TRUE	TRUE	TRUE	Social media and television		Academic research	Relative or personal experience		Call ambulance		Lay the patient at the ground	Splash cold water at the patient's face	Take him/her to the hospital			Aspirin					I don't know
Female	An-Najah National University	Sixth year	3.00--≤3.65 Very Good	Single	Camp	Doctor of Medicine program (clinical)	Yes	Dealing with stroke patients in hospital of clinical care				Brain	Thrombotic	Male	55-64	Yes	Yes	Yes	Yes	Yes	No	Yes	Yes	Yes	Yes	TRUE	TRUE	TRUE	FALSE	TRUE		Medical courses			Textbook	Call ambulance				Take him/her to the hospital			Aspirin	Thrombolytic drugs		Surgery	Vital signs control
Female	An-Najah National University	Third year	2.35--≤3.00 Good	Single	Urban	Doctor of dental program	No			History of stroke in neighbors		Brain	Both	Male	55-64	Yes	Yes	Yes	Yes	Yes	No	Yes	Yes	Yes	Yes	TRUE	TRUE	TRUE	TRUE	TRUE		Medical courses								Take him/her to the hospital			Aspirin
Female	An-Najah National University	Third year	2.35--≤3.00 Good	Single	Rural	Biomedical sciences program (preclinical)	No			History of stroke in neighbors		Brain	Both	Male	55-64	Yes	Yes	Uncertain	Uncertain	Yes	No	Yes	Yes	Yes	Yes	TRUE	TRUE	Unsure	Unsure	TRUE		Medical courses				Call ambulance							Aspirin		Heparin and Warfarin
Female	An-Najah National University	Third year	1.7--≤2.35 Acceptable	Single	Rural	Biomedical sciences program (preclinical)	No				Personally know someone with stroke	Brain	Subtype of transient ischemic attack (TIA)	Male	>65	Yes	Yes	Yes	Yes	Yes	Yes	Yes	Yes	Yes	Yes	TRUE	TRUE	TRUE	TRUE	TRUE		Medical courses	Academic research			Call ambulance							Aspirin
Female	An-Najah National University	Third year	3.00--≤3.65 Very Good	Divorced	Rural	Medical analysis program	No		Family history of stroke			Brain	Thrombotic	Male	45-54	Yes	Yes	Yes	Uncertain	Yes	No	Yes	Yes	Yes	Yes	TRUE	TRUE	TRUE	TRUE	TRUE		Medical courses								Take him/her to the hospital			Aspirin
Female	An-Najah National University	Sixth year	3.00--≤3.65 Very Good	Single	Rural	Doctor of pharmacy program	No				Personally know someone with stroke	Brain	Both	Male	>65	Yes	Yes	Yes	Yes	Yes	Yes	Yes	Yes	Yes	Yes	TRUE	TRUE	TRUE	TRUE	TRUE		Medical courses				Call ambulance							Aspirin
Female	An-Najah National University	Sixth year	1.7--≤2.35 Acceptable	Married	Urban	Pharmacy program	No		Family history of stroke			Brain	Thrombotic	Male	55-64	Yes	Yes	Yes	Yes	Yes	No	Yes	Yes	Yes	No	TRUE	TRUE	TRUE	TRUE	TRUE		Medical courses				Call ambulance							Aspirin
Female	An-Najah National University	Sixth year	3.65--4.00 Excellent	Single	Urban	Doctor of pharmacy program	No		Family history of stroke		Personally know someone with stroke	Brain	Both	Male	>65	Yes	Yes	Yes	Yes	Yes	Yes	Yes	Yes	Yes	Yes	TRUE	TRUE	TRUE	TRUE	TRUE		Medical courses				Call ambulance							Aspirin	Thrombolytic drugs		Surgery
Female	An-Najah National University	Third year	2.35--≤3.00 Good	Single	Urban	Biomedical sciences program (preclinical)	Yes		Family history of stroke			Heart	Thrombotic	Male	55-64	Yes	Yes	Yes	Yes	Yes	Uncertain	Yes	Yes	Yes	Uncertain	TRUE	TRUE	TRUE	TRUE	TRUE	Social media and television	Medical courses							Splash cold water at the patient's face				Aspirin
Female	An-Najah National University	Third year	2.35--≤3.00 Good	Married	Rural	Pharmacy program	No				Personally know someone with stroke	Other	Thrombotic	Male	>65	Yes	Yes	Yes	Yes	Yes	Yes	Yes	Yes	Yes	No	TRUE	TRUE	TRUE	TRUE	TRUE			Academic research			Call ambulance							Aspirin
Female	An-Najah National University	Fifth year	2.35--≤3.00 Good	Single	Rural	Pharmacy program	No				Personally know someone with stroke	Brain	Both	Male	>65	Yes	Yes	Yes	Yes	Yes	Yes	Yes	Yes	Yes	Yes	TRUE	TRUE	TRUE	Unsure	TRUE					Textbook	Call ambulance							Aspirin	Thrombolytic drugs	Heparin and Warfarin		Vital signs control
Female	An-Najah National University	Third year	2.35--≤3.00 Good	Single	Urban	Doctor of Medicine program (clinical)	No		Family history of stroke			Heart	Subtype of transient ischemic attack (TIA)	Female	55-64	Yes	Yes	No	Yes	Yes	Yes	Yes	Yes	Yes	No	TRUE	TRUE	TRUE	TRUE	TRUE		Medical courses				Call ambulance							Aspirin
Female	An-Najah National University	Second year	3.65--4.00 Excellent	Single	Urban	Physiotherapy program	No				Personally know someone with stroke	Brain	Both	Male	55-64	Yes	Yes	Yes	Yes	Yes	Uncertain	Yes	Yes	Yes	Uncertain	TRUE	TRUE	TRUE	TRUE	TRUE		Medical courses						Lay the patient at the ground					Aspirin
Female	An-Najah National University	Third year	2.35--≤3.00 Good	Single	Rural	Doctor of Medicine program (clinical)	No				Personally know someone with stroke	Brain	Thrombotic	Male	>65	Yes	Yes	Yes	Yes	Yes	Uncertain	Yes	Yes	Yes	Yes	TRUE	TRUE	TRUE	TRUE	TRUE		Medical courses								Take him/her to the hospital			Aspirin
Female	An-Najah National University	Third year	3.00--≤3.65 Very Good	Single	Urban	Pharmacy program	Yes	Dealing with stroke patients in hospital of clinical care				Brain	Both	Male	55-64	Yes	Yes	Yes	No	Uncertain	Yes	Yes	Yes	Yes	Uncertain	TRUE	TRUE	TRUE	TRUE	TRUE		Medical courses				Call ambulance							Aspirin
Female	An-Najah National University	Third year	2.35--≤3.00 Good	Single	Rural	Biomedical sciences program (preclinical)	No				Personally know someone with stroke	Other	Subtype of transient ischemic attack (TIA)	Female	45-54	Yes	Yes	No	Yes	Yes	No	Yes	Yes	No	Uncertain	TRUE	TRUE	TRUE	TRUE	TRUE		Medical courses						Lay the patient at the ground					Aspirin	Thrombolytic drugs
Male	An-Najah National University	Third year	2.35--≤3.00 Good	Single	Urban	Biomedical sciences program (preclinical)	No			History of stroke in neighbors		Liver	I don't know	Male	>65	Yes	No	Uncertain	Yes	No	No	No	Yes	Yes	Uncertain	TRUE	TRUE	TRUE	TRUE	TRUE		Medical courses							Splash cold water at the patient's face				Aspirin
Male	Palestine Polytechnic University	Fourth year	2.35--≤3.00 Good	Single	Rural	Doctor of Medicine program (clinical)	Yes			History of stroke in neighbors		Brain	Both	Male	55-64	Yes	Yes	Yes	Yes	Yes	Yes	No	Yes	Yes	Yes	TRUE	Unsure	TRUE	TRUE	TRUE		Medical courses								Take him/her to the hospital			Aspirin
Male	An-Najah National University	Third year	2.35--≤3.00 Good	Single	Urban	Biomedical sciences program (preclinical)	No	Dealing with stroke patients in hospital of clinical care				Heart	Thrombotic	Male	45-54	No	Yes	No	Yes	No	No	No	Yes	Uncertain	No	TRUE	Unsure	FALSE	FALSE	FALSE				Relative or personal experience		Call ambulance							Aspirin
Male	Arab American University	Third year	3.00--≤3.65 Very Good	Single	Urban	Nursing program	No	Dealing with stroke patients in hospital of clinical care				Brain	Both	Male	>65	Yes	Yes	Yes	Yes	Yes	No	Yes	Yes	Yes	Yes	TRUE	TRUE	TRUE	TRUE	TRUE		Medical courses	Academic research			Call ambulance				Take him/her to the hospital			Aspirin	Thrombolytic drugs	Heparin and Warfarin	Surgery
Male	Arab American University	Fourth year	3.00--≤3.65 Very Good	Single	Rural	Nursing program	No	Dealing with stroke patients in hospital of clinical care				Brain	Both	Male	>65	Yes	Yes	Yes	Yes	Yes	Yes	Yes	Yes	Yes	Yes	TRUE	TRUE	TRUE	TRUE	TRUE		Medical courses			Textbook	Call ambulance				Take him/her to the hospital			Aspirin	Thrombolytic drugs
Male	Arab American University	Fourth year	3.65--4.00 Excellent	Single	Rural	Nursing program	Yes			History of stroke in neighbors		Brain	Both	The same for both geders	55-64	Yes	Yes	No	Yes	No	No	No	Yes	Yes	No	TRUE	TRUE	TRUE	TRUE	TRUE		Medical courses	Academic research			Call ambulance				Take him/her to the hospital			Aspirin		Heparin and Warfarin
Male	Arab American University	Fourth year	2.35--≤3.00 Good	Single	Rural	Pharmacy program	No		Family history of stroke			Brain	Both	The same for both geders	>65	Yes	Yes	No	Yes	Yes	No	Yes	Yes	Yes	No	TRUE	TRUE	TRUE	TRUE	TRUE	Social media and television	Medical courses				Call ambulance				Take him/her to the hospital			Aspirin		Heparin and Warfarin
Male	An-Najah National University	Third year	3.00--≤3.65 Very Good	Single	Rural	Biomedical sciences program (preclinical)	Yes				Personally know someone with stroke	Heart	Both	Male	55-64	Yes	Yes	Yes	Yes	Yes	Uncertain	Yes	Yes	Yes	Uncertain	TRUE	TRUE	TRUE	TRUE	TRUE		Medical courses								Take him/her to the hospital			Aspirin	Thrombolytic drugs	Heparin and Warfarin
Male	Arab American University	Fourth year	3.00--≤3.65 Very Good	Single	Camp	Nursing program	No				Personally know someone with stroke	Brain	I don't know	The same for both geders	55-64	Uncertain	Yes	Uncertain	Uncertain	Uncertain	Uncertain	Uncertain	Yes	Yes	No	TRUE	FALSE	FALSE	FALSE	TRUE		Medical courses			Textbook	Call ambulance				Take him/her to the hospital			Aspirin				Vital signs control
Male	Al-Quds University	Sixth year	1.7--≤2.35 Acceptable	Single	Rural	Doctor of Medicine program (clinical)	Yes	Dealing with stroke patients in hospital of clinical care				Brain	Both	The same for both geders	55-64	Yes	Yes	Uncertain	Yes	Yes	No	Yes	Yes	Yes	No	TRUE	FALSE	Unsure	FALSE	FALSE					Textbook	Call ambulance							Aspirin	Thrombolytic drugs	Heparin and Warfarin
Male	Arab American University	Third year	2.35--≤3.00 Good	Single	Rural	Nursing program	No				Personally know someone with stroke	Other	I don't know	The same for both geders	45-54	No	Yes	No	No	No	No	No	Yes	Yes	No	TRUE	FALSE	Unsure	FALSE	TRUE		Medical courses		Relative or personal experience						Take him/her to the hospital			Aspirin				Vital signs control
Male	Arab American University	Fourth year	2.35--≤3.00 Good	Single	Urban	Doctor of dental program	Yes				Personally know someone with stroke	Brain	Both	Male	>65	Yes	Yes	Yes	Yes	Uncertain	Yes	Yes	Yes	Yes	Uncertain	TRUE	TRUE	TRUE	TRUE	Unsure	Social media and television	Medical courses				Call ambulance				Take him/her to the hospital			Aspirin
Male	Arab American University	Third year	2.35--≤3.00 Good	Single	Camp	Nursing program	No				Personally know someone with stroke	Brain	Both	Male	55-64	Yes	Yes	No	No	No	No	No	Yes	Yes	No	TRUE	TRUE	TRUE	TRUE	TRUE		Medical courses			Textbook					Take him/her to the hospital			Aspirin
Male	An-Najah National University	Fourth year	2.35--≤3.00 Good	Single	Rural	Nursing program	No		Family history of stroke			Brain	Both	Male	55-64	No	Yes	No	No	No	Uncertain	No	No	No	Yes	TRUE	FALSE	FALSE	TRUE	FALSE		Medical courses								Take him/her to the hospital			Aspirin
Male	An-Najah National University	Third year	3.00--≤3.65 Very Good	Single	Rural	Biomedical sciences program (preclinical)	No	Dealing with stroke patients in hospital of clinical care				Brain	Subtype of transient ischemic attack (TIA)	Male	55-64	Yes	Yes	Yes	No	Yes	No	Yes	Uncertain	Yes	No	TRUE	FALSE	TRUE	TRUE	FALSE		Medical courses						Lay the patient at the ground					Aspirin
Male	An-Najah National University	Third year	3.65--4.00 Excellent	Single	Urban	Biomedical sciences program (preclinical)	No				Personally know someone with stroke	Brain	Both	Male	>65	Yes	Yes	Yes	Yes	Yes	Uncertain	Yes	Yes	Yes	Yes	TRUE	TRUE	TRUE	TRUE	TRUE		Medical courses	Academic research		Textbook	Call ambulance							Aspirin
Male	Arab American University	Fourth year	2.35--≤3.00 Good	Single	Rural	Doctor of Medicine program (clinical)	No	Dealing with stroke patients in hospital of clinical care				Brain	Both	The same for both geders	>65	Yes	Yes	Uncertain	Yes	Yes	Uncertain	No	Yes	Yes	Uncertain	TRUE	TRUE	TRUE	FALSE	TRUE		Medical courses				Call ambulance							Aspirin
Male	An-Najah National University	Third year	3.65--4.00 Excellent	Single	Urban	Biomedical sciences program (preclinical)	No				Personally know someone with stroke	Heart	Thrombotic	Male	55-64	Yes	Yes	Yes	Yes	Yes	Yes	Yes	Yes	Yes	No	TRUE	TRUE	TRUE	TRUE	TRUE		Medical courses				Call ambulance		Lay the patient at the ground		Take him/her to the hospital			Aspirin	Thrombolytic drugs
Male	Arab American University	Third year	2.35--≤3.00 Good	Single	Rural	Nursing program	No				Personally know someone with stroke	Brain	Both	The same for both geders	>65	No	No	Uncertain	Yes	No	No	Uncertain	Yes	Yes	Uncertain	TRUE	TRUE	TRUE	Unsure	Unsure		Medical courses			Textbook					Take him/her to the hospital			Aspirin	Thrombolytic drugs
Male	Arab American University	Third year	3.00--≤3.65 Very Good	Single	Urban	Nursing program	No				Personally know someone with stroke	Brain	Thrombotic	Male	55-64	Yes	Yes	Yes	Yes	Yes	Yes	Yes	Yes	Yes	Yes	TRUE	TRUE	TRUE	TRUE	TRUE	Social media and television					Call ambulance							Aspirin	Thrombolytic drugs
Male	Arab American University	Fifth year	1.7--≤2.35 Acceptable	Single	Rural	Doctor of Medicine program (clinical)	No	Dealing with stroke patients in hospital of clinical care				Brain	Hemorrhagic	Male	55-64	Yes	Yes	No	Yes	Yes	No	Yes	Yes	Yes	Uncertain	TRUE	TRUE	TRUE	TRUE	TRUE		Medical courses			Textbook	Call ambulance				Take him/her to the hospital			Aspirin	Thrombolytic drugs	Heparin and Warfarin
Male	Al-Quds University	Fifth year	1.7--≤2.35 Acceptable	Single	Rural	Doctor of Medicine program (clinical)	Yes	Dealing with stroke patients in hospital of clinical care		History of stroke in neighbors		Brain	Both	Male	55-64	Yes	Yes	No	Yes	Yes	No	No	Yes	Yes	No	TRUE	TRUE	TRUE	TRUE	TRUE		Medical courses		Relative or personal experience		Call ambulance				Take him/her to the hospital			Aspirin	Thrombolytic drugs
Male	Arab American University	Fourth year	3.00--≤3.65 Very Good	Single	Rural	Nursing program	No	Dealing with stroke patients in hospital of clinical care	Family history of stroke			Brain	I don't know	The same for both geders	55-64	Yes	Yes	No	Yes	Uncertain	No	No	Yes	Yes	No	TRUE	TRUE	TRUE	TRUE	TRUE		Medical courses								Take him/her to the hospital			Aspirin	Thrombolytic drugs
Male	Arab American University	Fourth year	3.00--≤3.65 Very Good	Single	Rural	Nursing program	Yes				Personally know someone with stroke	Brain	Both	The same for both geders	55-64	Yes	Yes	No	Yes	Yes	No	Yes	No	Yes	No	TRUE	TRUE	TRUE	TRUE	TRUE		Medical courses								Take him/her to the hospital			Aspirin	Thrombolytic drugs
Male	Arab American University	Fourth year	2.35--≤3.00 Good	Single	Rural	Pharmacy program	No			History of stroke in neighbors		Brain	Both	Male	<25	Yes	Yes	No	No	No	No	No	Yes	No	No	TRUE	TRUE	TRUE	TRUE	TRUE		Medical courses	Academic research			Call ambulance				Take him/her to the hospital			Aspirin	Thrombolytic drugs	Heparin and Warfarin
Male	Al-Quds University	Fifth year	2.35--≤3.00 Good	Single	Urban	Doctor of Medicine program (clinical)	No	Dealing with stroke patients in hospital of clinical care				Brain	Both	The same for both geders	>65	Yes	Yes	No	Yes	Yes	No	Yes	Yes	Yes	No	TRUE	TRUE	TRUE	TRUE	TRUE		Medical courses			Textbook	Call ambulance				Take him/her to the hospital			Aspirin	Thrombolytic drugs	Heparin and Warfarin		Vital signs control
Male	Al-Quds University	Fourth year	2.35--≤3.00 Good	Single	Urban	Nursing program	No	Dealing with stroke patients in hospital of clinical care				Brain	Both	The same for both geders	>65	Yes	Yes	Uncertain	Yes	No	Uncertain	Yes	Yes	Yes	No	TRUE	FALSE	TRUE	Unsure	TRUE		Medical courses			Textbook		Call pharmacist for medication advise						Aspirin				Vital signs control
Male	Arab American University	Third year	2.35--≤3.00 Good	Single	Rural	Nursing program	Yes		Family history of stroke			Other	I don't know	The same for both geders	25-45	Uncertain	Yes	No	Uncertain	No	No	Uncertain	Yes	Yes	No	TRUE	FALSE	Unsure	FALSE	FALSE		Medical courses	Academic research			Call ambulance	Call pharmacist for medication advise			Take him/her to the hospital			Aspirin	Thrombolytic drugs	Heparin and Warfarin
Male	An-Najah National University	Third year	3.00--≤3.65 Very Good	Single	Rural	Nursing program	No		Family history of stroke			Brain	Both	Male	55-64	Yes	No	Yes	No	Yes	Uncertain	Yes	Yes	Uncertain	No	TRUE	TRUE	TRUE	TRUE	TRUE		Medical courses				Call ambulance							Aspirin
Male	Arab American University	Fourth year	2.35--≤3.00 Good	Single	Rural	Nursing program	Yes				Personally know someone with stroke	Heart	Subtype of transient ischemic attack (TIA)	Male	55-64	Yes	Yes	Yes	Yes	Yes	Yes	Yes	Yes	Yes	Yes	TRUE	TRUE	TRUE	TRUE	TRUE		Medical courses				Call ambulance							Aspirin
Male	An-Najah National University	Fourth year	2.35--≤3.00 Good	Single	Rural	Pharmacy program	No				Personally know someone with stroke	Brain	Subtype of transient ischemic attack (TIA)	Male	45-54	Yes	Yes	Yes	Yes	Yes	No	Yes	Yes	Yes	No	TRUE	Unsure	TRUE	Unsure	TRUE		Medical courses				Call ambulance							Aspirin
Male	Arab American University	Fifth year	3.00--≤3.65 Very Good	Single	Rural	Pharmacy program	Yes				Personally know someone with stroke	Brain	Thrombotic	Female	45-54	Yes	Yes	No	Yes	Yes	No	Uncertain	Yes	Yes	No	TRUE	TRUE	TRUE	TRUE	TRUE		Medical courses			Textbook	Call ambulance				Take him/her to the hospital			Aspirin	Thrombolytic drugs
Male	An-Najah National University	Second year	3.00--≤3.65 Very Good	Single	Rural	Doctor of dental program	No				Personally know someone with stroke	Heart	Both	Male	55-64	Yes	Yes	No	No	No	No	No	No	No	Yes	TRUE	TRUE	FALSE	TRUE	FALSE	Social media and television					Call ambulance							Aspirin
Male	An-Najah National University	Fifth year	3.65--4.00 Excellent	Single	Rural	Nursing program	No	Dealing with stroke patients in hospital of clinical care				Brain	Both	Male	>65	Yes	Yes	Yes	Yes	Yes	Yes	Yes	Yes	Yes	Yes	TRUE	TRUE	TRUE	TRUE	TRUE		Medical courses								Take him/her to the hospital			Aspirin
Male	An-Najah National University	Second year	3.00--≤3.65 Very Good	Single	Urban	Pharmacy program	Yes	Dealing with stroke patients in hospital of clinical care			Personally know someone with stroke	Heart	Thrombotic	Male	>65	Yes	Yes	Yes	Yes	Yes	Uncertain	Yes	Yes	Yes	No	TRUE	TRUE	TRUE	Unsure	Unsure		Medical courses								Take him/her to the hospital			Aspirin
Male	An-Najah National University	Third year	1.7--≤2.35 Acceptable	Single	Urban	Medical analysis program	No		Family history of stroke			Heart	Subtype of transient ischemic attack (TIA)	Male	45-54	Yes	Yes	Yes	Yes	Yes	Yes	No	Yes	Yes	Yes	TRUE	TRUE	TRUE	FALSE	TRUE	Social media and television							Lay the patient at the ground					Aspirin
Male	An-Najah National University	Third year	3.00--≤3.65 Very Good	Single	Urban	Biomedical sciences program (preclinical)	No				Personally know someone with stroke	Brain	Both	Male	>65	Yes	Yes	Yes	Yes	Yes	Yes	Yes	Yes	Yes	Yes	TRUE	TRUE	TRUE	Unsure	TRUE		Medical courses				Call ambulance							Aspirin
Male	An-Najah National University	Second year	2.35--≤3.00 Good	Married	Rural	Nursing program	Yes		Family history of stroke			Heart	Hemorrhagic	Male	>65	Yes	Yes	Yes	No	Uncertain	Yes	Yes	Uncertain	Yes	Yes	TRUE	FALSE	Unsure	TRUE	TRUE	Social media and television					Call ambulance							Aspirin
Male	An-Najah National University	Third year	3.00--≤3.65 Very Good	Single	Urban	Biomedical sciences program (preclinical)	No	Dealing with stroke patients in hospital of clinical care				Brain	Subtype of transient ischemic attack (TIA)	Male	>65	Yes	Yes	Yes	Uncertain	Yes	Uncertain	Yes	Uncertain	Yes	No	TRUE	TRUE	TRUE	TRUE	TRUE		Medical courses				Call ambulance							Aspirin
Male	An-Najah National University	Third year	3.00--≤3.65 Very Good	Single	Urban	Biomedical sciences program (preclinical)	No			History of stroke in neighbors		Other	Thrombotic	Male	>65	Yes	Yes	Yes	Yes	No	Yes	Yes	Yes	Yes	Uncertain	TRUE	TRUE	TRUE	TRUE	TRUE		Medical courses				Call ambulance							Aspirin
Male	Arab American University	Fourth year	3.00--≤3.65 Very Good	Single	Urban	Doctor of Medicine program (clinical)	No	Dealing with stroke patients in hospital of clinical care				Brain	Both	Male	55-64	Yes	Yes	Uncertain	Yes	Yes	No	Yes	Yes	Yes	No	TRUE	TRUE	TRUE	TRUE	TRUE		Medical courses			Textbook					Take him/her to the hospital			Aspirin	Thrombolytic drugs	Heparin and Warfarin
Male	An-Najah National University	Fourth year	3.00--≤3.65 Very Good	Single	Rural	Nursing program	No	Dealing with stroke patients in hospital of clinical care				Brain	Both	Male	55-64	Yes	Yes	Yes	No	Yes	No	Yes	Yes	Yes	Uncertain	TRUE	TRUE	TRUE	TRUE	TRUE		Medical courses				Call ambulance							Aspirin
Male	An-Najah National University	Fifth year	3.00--≤3.65 Very Good	Single	Camp	Doctor of Medicine program (clinical)	No	Dealing with stroke patients in hospital of clinical care				Brain	Both	Female	>65	Yes	Yes	Yes	Yes	Yes	Yes	Yes	Yes	Yes	Yes	TRUE	TRUE	TRUE	TRUE	TRUE		Medical courses				Call ambulance							Aspirin
Male	An-Najah National University	Fourth year	2.35--≤3.00 Good	Single	Camp	Pharmacy program	Yes			History of stroke in neighbors		Heart	Thrombotic	Male	>65	Yes	Yes	Yes	Yes	Yes	No	No	Yes	Yes	Yes	TRUE	TRUE	TRUE	FALSE	FALSE		Medical courses				Call ambulance							Aspirin
Female	An-Najah National University	Second year	2.35--≤3.00 Good	Single	Urban	Physiotherapy program	No	Dealing with stroke patients in hospital of clinical care				Brain	I don't know	The same for both geders	55-64	Yes	No	No	Yes	Yes	Yes	Uncertain	Yes	Yes	Yes	TRUE	TRUE	TRUE	TRUE	TRUE					Textbook	Call ambulance						I don't know						I don't know
Female	An-Najah National University	Third year	2.35--≤3.00 Good	Single	Rural	Doctor of Medicine program (clinical)	No	Dealing with stroke patients in hospital of clinical care				Brain	Both	Female	55-64	Yes	Yes	Uncertain	Yes	No	Uncertain	Yes	Yes	Yes	Uncertain	TRUE	TRUE	TRUE	TRUE	TRUE	Social media and television		Academic research			Call ambulance						I don't know		Thrombolytic drugs
Female	An-Najah National University	Second year	2.35--≤3.00 Good	Single	Urban	Medical analysis program	No			History of stroke in neighbors		Brain	Thrombotic	Male	>65	Uncertain	Yes	Yes	Yes	Yes	Uncertain	Yes	Yes	Yes	No	TRUE	TRUE	TRUE	TRUE	TRUE			Academic research			Call ambulance						I don't know						I don't know
Female	An-Najah National University	Fifth year	3.65--4.00 Excellent	Single	Rural	Doctor of pharmacy program	No		Family history of stroke			Brain	Hemorrhagic	Female	<25	Yes	Uncertain	Yes	No	Uncertain	No	Uncertain	Uncertain	No	Uncertain	TRUE	TRUE	FALSE	FALSE	FALSE	Social media and television					Call ambulance						I don't know						I don't know
Female	An-Najah National University	Fourth year	2.35--≤3.00 Good	Single	Rural	Physiotherapy program	No	Dealing with stroke patients in hospital of clinical care				Brain	Subtype of transient ischemic attack (TIA)	Male	55-64	Yes	Yes	Yes	No	No	Uncertain	Yes	No	Yes	No	TRUE	TRUE	TRUE	Unsure	TRUE			Academic research									I don't know						I don't know
Male	An-Najah National University	Third year	2.35--≤3.00 Good	Single	Camp	Physiotherapy program	Yes	Dealing with stroke patients in hospital of clinical care			Personally know someone with stroke	Brain	Thrombotic	Male	45-54	Yes	Yes	Yes	Yes	Uncertain	No	Yes	Yes	Yes	No	TRUE	Unsure	TRUE	Unsure	TRUE		Medical courses										I don't know		Thrombolytic drugs
Male	An-Najah National University	Second year	2.35--≤3.00 Good	Single	Rural	Pharmacy program	Yes		Family history of stroke			Heart	I don't know	Male	45-54	Yes	Yes	No	No	No	No	Yes	Yes	No	Yes	TRUE	TRUE	TRUE	Unsure	TRUE			Academic research		Textbook			Lay the patient at the ground				I don't know						I don't know
Male	Al-Quds University	Fourth year	3.00--≤3.65 Very Good	Single	Camp	Nursing program	No				Personally know someone with stroke	Brain	Thrombotic	Male	>65	Yes	Yes	Yes	Yes	Yes	Uncertain	Yes	Yes	Yes	No	TRUE	TRUE	TRUE	TRUE	TRUE			Academic research									I don't know						I don't know
Male	An-Najah National University	Second year	2.35--≤3.00 Good	Single	Rural	Medical analysis program	No				Personally know someone with stroke	Heart	Both	Male	55-64	Yes	Yes	Yes	Yes	Yes	Uncertain	Uncertain	Yes	Yes	Yes	TRUE	FALSE	TRUE	TRUE	FALSE	Social media and television											I don't know						I don't know
Male	An-Najah National University	Third year	3.00--≤3.65 Very Good	Single	Urban	Biomedical sciences program (preclinical)	No				Personally know someone with stroke	Brain	Subtype of transient ischemic attack (TIA)	Male	>65	Yes	Yes	Yes	Yes	Yes	Yes	Yes	Yes	Yes	Uncertain	TRUE	TRUE	TRUE	TRUE	TRUE		Medical courses										I don't know			Heparin and Warfarin
Male	An-Najah National University	Second year	3.00--≤3.65 Very Good	Single	Urban	Biomedical sciences program (preclinical)	No				Personally know someone with stroke	Brain	Subtype of transient ischemic attack (TIA)	The same for both geders	>65	Yes	Yes	Yes	Yes	Yes	Yes	Yes	Yes	Uncertain	Uncertain	TRUE	TRUE	TRUE	TRUE	TRUE	Social media and television		Academic research			Call ambulance						I don't know						I don't know
Male	An-Najah National University	Second year	3.00--≤3.65 Very Good	Single	Urban	Doctor of Medicine program (clinical)	No			History of stroke in neighbors		Brain	I don't know	Male	>65	No	Yes	Yes	Yes	Uncertain	Uncertain	Yes	Yes	Yes	Uncertain	TRUE	FALSE	TRUE	FALSE	TRUE	Social media and television	Medical courses				Call ambulance						I don't know						I don't know
Male	An-Najah National University	Second year	1.7--≤2.35 Acceptable	Single	Rural	Physiotherapy program	No				Personally know someone with stroke	Heart	Thrombotic	Male	>65	Yes	No	No	No	Uncertain	No	Yes	Yes	No	No	TRUE	TRUE	FALSE	TRUE	FALSE		Medical courses										I don't know				Surgery
Male	An-Najah National University	Third year	3.00--≤3.65 Very Good	Single	Rural	Nursing program	No				Personally know someone with stroke	Brain	Subtype of transient ischemic attack (TIA)	Male	>65	Yes	Yes	No	Yes	No	Yes	Yes	Yes	Yes	Yes	TRUE	TRUE	TRUE	TRUE	TRUE			Academic research								Wait for spontaneous recovery							I don't know
Female	Al-Quds University	Second year	3.00--≤3.65 Very Good	Single	Camp	Doctor of dental program	No			History of stroke in neighbors	Personally know someone with stroke	Brain	I don't know	The same for both geders	45-54	Yes	Yes	No	Yes	Yes	Yes	No	No	Yes	Yes	TRUE	TRUE	FALSE	TRUE	FALSE		Medical courses	Academic research						Splash cold water at the patient's face						Heparin and Warfarin
Female	An-Najah National University	Second year	2.35--≤3.00 Good	Single	Urban	Physiotherapy program	No	Dealing with stroke patients in hospital of clinical care				Brain	Subtype of transient ischemic attack (TIA)	The same for both geders	25-45	Yes	Yes	Yes	Yes	Yes	Uncertain	Yes	Yes	Yes	Uncertain	TRUE	TRUE	TRUE	TRUE	TRUE	Social media and television	Medical courses	Academic research			Call ambulance				Take him/her to the hospital				Thrombolytic drugs		Surgery
Female	An-Najah National University	Second year	2.35--≤3.00 Good	Single	Urban	Doctor of pharmacy program	No		Family history of stroke			Brain	Thrombotic	Male	>65	Yes	Yes	Yes	Yes	Yes	Uncertain	Yes	Yes	Yes	No	TRUE	Unsure	TRUE	Unsure	TRUE			Academic research	Relative or personal experience						Take him/her to the hospital				Thrombolytic drugs		Surgery
Female	An-Najah National University	Second year	3.00--≤3.65 Very Good	Single	Urban	Doctor of dental program	No			History of stroke in neighbors		Heart	Thrombotic	Female	>65	Yes	Yes	Uncertain	Uncertain	Uncertain	Uncertain	No	Yes	Yes	Yes	TRUE	TRUE	TRUE	TRUE	TRUE	Social media and television	Medical courses				Call ambulance		Lay the patient at the ground		Take him/her to the hospital				Thrombolytic drugs		Surgery
Female	An-Najah National University	Fourth year	3.00--≤3.65 Very Good	Single	Rural	Doctor of Medicine program (clinical)	No	Dealing with stroke patients in hospital of clinical care	Family history of stroke			Brain	Both	Male	>65	Yes	Yes	Uncertain	Yes	Uncertain	No	Yes	Yes	Yes	Uncertain	TRUE	TRUE	TRUE	TRUE	TRUE		Medical courses		Relative or personal experience	Textbook	Call ambulance									Heparin and Warfarin
Female	Al-Quds University	Sixth year	2.35--≤3.00 Good	Single	Rural	Doctor of Medicine program (clinical)	No		Family history of stroke			Brain	Both	The same for both geders	>65	Yes	Yes	Uncertain	Yes	Yes	No	Yes	Yes	Yes	Uncertain	TRUE	TRUE	TRUE	Unsure	TRUE					Textbook					Take him/her to the hospital				Thrombolytic drugs
Female	An-Najah National University	Third year	2.35--≤3.00 Good	Single	Rural	Physiotherapy program	No	Dealing with stroke patients in hospital of clinical care				Brain	Both	Male	>65	Yes	Yes	Yes	Yes	Yes	No	Yes	Yes	Yes	Yes	TRUE	TRUE	TRUE	TRUE	TRUE		Medical courses				Call ambulance											Vital signs control
Female	An-Najah National University	Third year	3.00--≤3.65 Very Good	Married	Urban	Pharmacy program	No				Personally know someone with stroke	Brain	Thrombotic	Female	>65	Yes	Yes	Yes	Yes	Yes	Uncertain	Yes	Yes	Yes	Yes	TRUE	TRUE	TRUE	TRUE	TRUE		Medical courses				Call ambulance				Take him/her to the hospital				Thrombolytic drugs	Heparin and Warfarin
Female	An-Najah National University	Second year	3.00--≤3.65 Very Good	Single	Urban	Biomedical sciences program (preclinical)	No				Personally know someone with stroke	Brain	Both	Male	>65	Yes	Yes	Yes	Uncertain	Yes	Uncertain	Yes	Yes	Yes	Uncertain	TRUE	TRUE	TRUE	TRUE	TRUE		Medical courses		Relative or personal experience		Call ambulance		Lay the patient at the ground		Take him/her to the hospital								I don't know
Female	Palestine Polytechnic University	Third year	3.65--4.00 Excellent	Single	Urban	Doctor of Medicine program (clinical)	No		Family history of stroke			Brain	Both	Male	>65	Yes	Yes	Yes	Yes	Yes	Uncertain	Yes	Yes	Yes	Uncertain	TRUE	TRUE	TRUE	TRUE	TRUE		Medical courses			Textbook	Call ambulance								Thrombolytic drugs
Female	An-Najah National University	Fifth year	1.7--≤2.35 Acceptable	Single	Rural	Doctor of pharmacy program	No		Family history of stroke			Brain	Both	Male	>65	Yes	Yes	No	Yes	Yes	No	Yes	Yes	Yes	Uncertain	TRUE	TRUE	TRUE	TRUE	TRUE				Relative or personal experience	Textbook	Call ambulance				Take him/her to the hospital						Surgery	Vital signs control
Female	An-Najah National University	Fourth year	3.00--≤3.65 Very Good	Single	Rural	Hearing and speech program	No			History of stroke in neighbors		Brain	Hemorrhagic	Male	45-54	No	Yes	No	No	Yes	No	No	No	No	No	TRUE	TRUE	TRUE	TRUE	TRUE		Medical courses		Relative or personal experience	Textbook	Call ambulance		Lay the patient at the ground		Take him/her to the hospital							Vital signs control
Female	An-Najah National University	Third year	2.35--≤3.00 Good	Single	Rural	Biomedical sciences program (preclinical)	No				Personally know someone with stroke	Heart	Thrombotic	Male	>65	Yes	Yes	Yes	Yes	Yes	Uncertain	Yes	Yes	Yes	Uncertain	TRUE	Unsure	TRUE	Unsure	TRUE		Medical courses				Call ambulance								Thrombolytic drugs
Female	An-Najah National University	Sixth year	3.00--≤3.65 Very Good	Single	Urban	Doctor of Medicine program (clinical)	Yes	Dealing with stroke patients in hospital of clinical care				Brain	Both	Male	55-64	Yes	Yes	Yes	Yes	Yes	Yes	Yes	Yes	Yes	Uncertain	TRUE	TRUE	TRUE	TRUE	TRUE		Medical courses				Call ambulance								Thrombolytic drugs
Female	An-Najah National University	Fourth year	3.65--4.00 Excellent	Single	Urban	Doctor of Medicine program (clinical)	No	Dealing with stroke patients in hospital of clinical care				Brain	Both	Male	>65	Yes	Yes	Uncertain	Yes	Yes	No	Yes	Yes	Yes	Uncertain	TRUE	TRUE	TRUE	FALSE	TRUE		Medical courses				Call ambulance								Thrombolytic drugs			Vital signs control
Female	Al-Quds University	Third year	3.00--≤3.65 Very Good	Single	Urban	Pharmacy program	No		Family history of stroke			Other	I don't know	The same for both geders	55-64	Yes	Yes	Yes	Yes	No	Yes	Yes	Yes	Yes	Yes	TRUE	TRUE	TRUE	TRUE	TRUE		Medical courses								Take him/her to the hospital								I don't know
Female	An-Najah National University	Third year	2.35--≤3.00 Good	Single	Urban	Biomedical sciences program (preclinical)	No			History of stroke in neighbors	Personally know someone with stroke	Brain	Subtype of transient ischemic attack (TIA)	Male	>65	Yes	Yes	Yes	Yes	Yes	Yes	Yes	Yes	Yes	Yes	TRUE	TRUE	TRUE	TRUE	TRUE		Medical courses				Call ambulance												I don't know
Female	An-Najah National University	Second year	2.35--≤3.00 Good	Single	Urban	Medical analysis program	No				Personally know someone with stroke	Heart	Both	Male	55-64	Yes	Yes	Yes	Yes	Yes	Uncertain	No	Yes	Yes	No	TRUE	TRUE	TRUE	Unsure	TRUE		Medical courses				Call ambulance												I don't know
Female	An-Najah National University	Third year	2.35--≤3.00 Good	Single	Urban	Biomedical sciences program (preclinical)	No				Personally know someone with stroke	Brain	Both	Male	55-64	Uncertain	Yes	Yes	Uncertain	Yes	Uncertain	Yes	No	Yes	Yes	TRUE	TRUE	TRUE	TRUE	TRUE		Medical courses				Call ambulance												I don't know
Female	An-Najah National University	Sixth year	3.65--4.00 Excellent	Single	Urban	Doctor of pharmacy program	No				Personally know someone with stroke	Brain	Both	The same for both geders	>65	Yes	Yes	Yes	Uncertain	Yes	Yes	Yes	Yes	Yes	Yes	TRUE	TRUE	TRUE	TRUE	TRUE		Medical courses				Call ambulance											Vital signs control
Female	An-Najah National University	Fifth year	2.35--≤3.00 Good	Single	Rural	Doctor of Medicine program (clinical)	No				Personally know someone with stroke	Brain	Both	Male	>65	Yes	Yes	Yes	Yes	Yes	Uncertain	Yes	Yes	Yes	Uncertain	TRUE	TRUE	TRUE	TRUE	TRUE		Medical courses				Call ambulance								Thrombolytic drugs
Female	An-Najah National University	Second year	2.35--≤3.00 Good	Single	Urban	Pharmacy program	No				Personally know someone with stroke	Brain	Thrombotic	Female	45-54	Yes	Yes	Yes	Yes	Yes	Uncertain	Yes	Yes	Yes	Yes	TRUE	TRUE	TRUE	Unsure	TRUE	Social media and television		Academic research			Call ambulance									Heparin and Warfarin
Female	Al-Quds University	Second year	3.00--≤3.65 Very Good	Single	Urban	Doctor of Medicine program (clinical)	No	Dealing with stroke patients in hospital of clinical care				Brain	Both	Female	>65	No	Uncertain	Uncertain	No	Uncertain	Uncertain	Yes	Yes	Yes	No	TRUE	TRUE	TRUE	Unsure	TRUE	Social media and television					Call ambulance										Surgery
Female	An-Najah National University	Third year	3.65--4.00 Excellent	Single	Rural	Pharmacy program	No				Personally know someone with stroke	Heart	Thrombotic	Male	>65	Yes	Yes	Yes	Yes	Yes	Yes	Yes	Yes	Yes	No	TRUE	Unsure	TRUE	TRUE	TRUE		Medical courses								Take him/her to the hospital					Heparin and Warfarin
Female	An-Najah National University	Third year	3.00--≤3.65 Very Good	Single	Rural	Biomedical sciences program (preclinical)	No			History of stroke in neighbors		Brain	Hemorrhagic	Male	>65	Yes	Yes	Yes	Yes	No	No	No	Yes	Yes	Uncertain	TRUE	TRUE	TRUE	TRUE	TRUE	Social media and television			Relative or personal experience		Call ambulance												I don't know
Female	An-Najah National University	Second year	3.65--4.00 Excellent	Single	Rural	Doctor of dental program	No				Personally know someone with stroke	Brain	Both	Male	25-45	Yes	Uncertain	Uncertain	Uncertain	No	Uncertain	Yes	Uncertain	Uncertain	Uncertain	TRUE	TRUE	TRUE	Unsure	TRUE					Textbook	Call ambulance										Surgery
Female	An-Najah National University	Third year	3.00--≤3.65 Very Good	Single	Rural	Biomedical sciences program (preclinical)	No				Personally know someone with stroke	Brain	Both	The same for both geders	>65	Yes	Yes	Yes	Yes	Uncertain	Yes	Yes	Yes	Yes	Uncertain	TRUE	TRUE	TRUE	TRUE	TRUE		Medical courses		Relative or personal experience		Call ambulance		Lay the patient at the ground	Splash cold water at the patient's face								Vital signs control
Female	An-Najah National University	Second year	2.35--≤3.00 Good	Single	Urban	Biomedical sciences program (preclinical)	No				Personally know someone with stroke	Brain	Subtype of transient ischemic attack (TIA)	Female	>65	Yes	Uncertain	Uncertain	Yes	Yes	Uncertain	Yes	Yes	Yes	Uncertain	TRUE	TRUE	TRUE	Unsure	TRUE		Medical courses				Call ambulance									Heparin and Warfarin
Female	An-Najah National University	Third year	3.00--≤3.65 Very Good	Single	Urban	Biomedical sciences program (preclinical)	No		Family history of stroke			Brain	Both	Male	>65	Yes	Yes	Uncertain	Yes	Yes	Uncertain	Yes	No	Yes	Uncertain	TRUE	TRUE	TRUE	TRUE	TRUE					Textbook	Call ambulance										Surgery
Female	An-Najah National University	Third year	2.35--≤3.00 Good	Single	Rural	Pharmacy program	No		Family history of stroke			Brain	Thrombotic	Male	55-64	Yes	Yes	Yes	Yes	Yes	Yes	Yes	Yes	Yes	No	TRUE	TRUE	TRUE	TRUE	TRUE			Academic research			Call ambulance										Surgery
Female	An-Najah National University	Fourth year	3.65--4.00 Excellent	Single	Camp	Doctor of pharmacy program	No		Family history of stroke			Brain	Thrombotic	Male	>65	Yes	Yes	Yes	Yes	Yes	Yes	Yes	Yes	Yes	Uncertain	TRUE	TRUE	TRUE	TRUE	TRUE		Medical courses	Academic research			Call ambulance											Vital signs control
Female	An-Najah National University	Fifth year	2.35--≤3.00 Good	Single	Urban	Doctor of Medicine program (clinical)	Yes	Dealing with stroke patients in hospital of clinical care			Personally know someone with stroke	Brain	Both	Female	>65	Yes	Yes	Yes	Yes	Yes	No	Yes	Yes	Yes	Yes	TRUE	TRUE	TRUE	TRUE	TRUE		Medical courses				Call ambulance											Vital signs control
Female	Arab American University	Second year	3.65--4.00 Excellent	Divorced	Urban	Nursing program	No				Personally know someone with stroke	Heart	Thrombotic	Female	25-45	Uncertain	Yes	Yes	Yes	Yes	Uncertain	Uncertain	Yes	Yes	Yes	TRUE	TRUE	TRUE	TRUE	TRUE				Relative or personal experience						Take him/her to the hospital				Thrombolytic drugs
Female	Hebron University	Third year	2.35--≤3.00 Good	Single	Urban	Nursing program	No				Personally know someone with stroke	Other	I don't know	Female	55-64	No	Yes	Yes	No	Uncertain	No	Uncertain	Yes	No	No	TRUE	FALSE	FALSE	FALSE	FALSE				Relative or personal experience			Call pharmacist for medication advise							Thrombolytic drugs
Female	An-Najah National University	Second year	2.35--≤3.00 Good	Single	Rural	Pharmacy program	No			History of stroke in neighbors		Other	Both	Male	55-64	Yes	Uncertain	No	Yes	No	No	Yes	Yes	Yes	No	TRUE	TRUE	TRUE	TRUE	TRUE		Medical courses				Call ambulance								Thrombolytic drugs
Female	An-Najah National University	Fourth year	2.35--≤3.00 Good	Single	Urban	Doctor of pharmacy program	No	Dealing with stroke patients in hospital of clinical care				Brain	Subtype of transient ischemic attack (TIA)	Male	45-54	Yes	Yes	Yes	No	Yes	Yes	Yes	Yes	Yes	Yes	TRUE	TRUE	TRUE	TRUE	TRUE		Medical courses				Call ambulance									Heparin and Warfarin
Female	An-Najah National University	Third year	3.00--≤3.65 Very Good	Single	Urban	Biomedical sciences program (preclinical)	No		Family history of stroke			Heart	Thrombotic	Male	>65	Yes	Yes	Uncertain	Uncertain	Yes	Uncertain	Yes	Uncertain	Yes	Uncertain	TRUE	TRUE	TRUE	TRUE	TRUE					Textbook	Call ambulance										Surgery
Female	An-Najah National University	Fourth year	3.65--4.00 Excellent	Single	Urban	Nursing program	No	Dealing with stroke patients in hospital of clinical care				Brain	Both	Male	55-64	Yes	Yes	Yes	Yes	Yes	Yes	Yes	Yes	Yes	Yes	TRUE	TRUE	TRUE	TRUE	TRUE		Medical courses				Call ambulance										Surgery
Female	An-Najah National University	Third year	1.7--≤2.35 Acceptable	Single	Urban	Medical analysis program	Yes		Family history of stroke			Other	I don't know	The same for both geders	<25	No	No	No	No	No	No	Uncertain	Yes	No	No	TRUE	FALSE	FALSE	TRUE	TRUE	Social media and television	Medical courses	Academic research			Call ambulance	Call pharmacist for medication advise	Lay the patient at the ground						Thrombolytic drugs	Heparin and Warfarin
Female	An-Najah National University	Second year	3.00--≤3.65 Very Good	Single	Rural	Medical analysis program	No				Personally know someone with stroke	Brain	Subtype of transient ischemic attack (TIA)	The same for both geders	45-54	Yes	Yes	Yes	Yes	Yes	No	No	No	Uncertain	Uncertain	TRUE	FALSE	FALSE	TRUE	TRUE	Social media and television	Medical courses							Splash cold water at the patient's face									I don't know
Female	An-Najah National University	Second year	2.35--≤3.00 Good	Single	Urban	Medical analysis program	No	Dealing with stroke patients in hospital of clinical care				Brain	Both	Female	45-54	Yes	Yes	Yes	Yes	Yes	Yes	Yes	Yes	Yes	Yes	TRUE	FALSE	TRUE	FALSE	TRUE			Academic research						Splash cold water at the patient's face					Thrombolytic drugs
Female	An-Najah National University	Third year	3.00--≤3.65 Very Good	Single	Rural	Biomedical sciences program (preclinical)	No			History of stroke in neighbors		Brain	Thrombotic	Female	>65	Yes	Yes	Yes	Yes	Yes	Yes	Yes	Yes	Yes	Yes	TRUE	TRUE	TRUE	TRUE	TRUE		Medical courses				Call ambulance								Thrombolytic drugs
Female	Al-Quds University	Fourth year	2.35--≤3.00 Good	Single	Camp	Nursing program	No	Dealing with stroke patients in hospital of clinical care				Brain	Thrombotic	Male	>65	Yes	Yes	Yes	Yes	Yes	Yes	Yes	Uncertain	Yes	Yes	TRUE	TRUE	TRUE	TRUE	TRUE		Medical courses				Call ambulance												I don't know
Female	Al-Quds University	Second year	3.00--≤3.65 Very Good	Single	Rural	Pharmacy program	No	Dealing with stroke patients in hospital of clinical care				Brain	Both	Male	55-64	Yes	Yes	Yes	Yes	Yes	Yes	Yes	Yes	Yes	Yes	TRUE	TRUE	TRUE	TRUE	TRUE		Medical courses								Take him/her to the hospital						Surgery
Female	An-Najah National University	Sixth year	3.65--4.00 Excellent	Single	Urban	Doctor of pharmacy program	No		Family history of stroke			Brain	Both	Male	>65	Yes	Yes	Yes	No	Yes	No	Yes	Yes	Yes	Yes	TRUE	TRUE	TRUE	TRUE	TRUE		Medical courses				Call ambulance								Thrombolytic drugs
Female	An-Najah National University	Second year	2.35--≤3.00 Good	Single	Rural	Doctor of dental program	No				Personally know someone with stroke	Heart	Thrombotic	Male	>65	Yes	Yes	Yes	Yes	No	No	No	No	Yes	No	TRUE	Unsure	Unsure	TRUE	FALSE		Medical courses				Call ambulance								Thrombolytic drugs
Female	Arab American University	Sixth year	2.35--≤3.00 Good	Single	Urban	Physiotherapy program	Yes			History of stroke in neighbors		Brain	Hemorrhagic	Female	>65	No	Uncertain	Uncertain	No	No	No	No	Yes	Uncertain	Yes	TRUE	TRUE	TRUE	FALSE	TRUE	Social media and television						Call pharmacist for medication advise								Heparin and Warfarin
Female	Hebron University	Third year	3.00--≤3.65 Very Good	Single	Rural	Nursing program	No	Dealing with stroke patients in hospital of clinical care				Heart	Thrombotic	Female	45-54	Yes	No	No	Uncertain	Uncertain	Yes	Yes	Uncertain	Yes	No	TRUE	TRUE	Unsure	FALSE	TRUE		Medical courses				Call ambulance									Heparin and Warfarin
Female	An-Najah National University	Third year	2.35--≤3.00 Good	Single	Rural	Doctor of pharmacy program	No	Dealing with stroke patients in hospital of clinical care				Brain	Both	Male	>65	Yes	Yes	No	Uncertain	Yes	No	Yes	Yes	Yes	No	TRUE	TRUE	TRUE	TRUE	TRUE		Medical courses				Call ambulance										Surgery
Female	An-Najah National University	Third year	2.35--≤3.00 Good	Single	Rural	Doctor of pharmacy program	No		Family history of stroke			Brain	Both	Male	>65	Yes	Yes	No	Uncertain	Yes	No	Yes	Yes	Yes	No	TRUE	TRUE	TRUE	TRUE	TRUE		Medical courses				Call ambulance										Surgery
Female	An-Najah National University	Sixth year	3.00--≤3.65 Very Good	Single	Urban	Doctor of Medicine program (clinical)	No	Dealing with stroke patients in hospital of clinical care				Brain	Both	Male	>65	Yes	Yes	No	Yes	Uncertain	No	Yes	Uncertain	Yes	No	TRUE	TRUE	TRUE	FALSE	TRUE		Medical courses				Call ambulance											Vital signs control
Female	An-Najah National University	Third year	3.00--≤3.65 Very Good	Single	Camp	Physiotherapy program	Yes	Dealing with stroke patients in hospital of clinical care				Brain	Both	Male	>65	Yes	Yes	Yes	Yes	Yes	Yes	Yes	Yes	Yes	Yes	TRUE	TRUE	TRUE	TRUE	TRUE		Medical courses				Call ambulance											Vital signs control
Female	An-Najah National University	Third year	2.35--≤3.00 Good	Single	Rural	Physiotherapy program	No		Family history of stroke			Brain	Both	Male	>65	Yes	Yes	Yes	Yes	Yes	Yes	Yes	Yes	Yes	Yes	TRUE	TRUE	TRUE	TRUE	TRUE		Medical courses				Call ambulance											Vital signs control
Female	An-Najah National University	Third year	3.00--≤3.65 Very Good	Single	Urban	Biomedical sciences program (preclinical)	No				Personally know someone with stroke	Brain	Thrombotic	Male	>65	Yes	Yes	Yes	Yes	Yes	No	Yes	Yes	Yes	Uncertain	TRUE	TRUE	TRUE	Unsure	TRUE				Relative or personal experience		Call ambulance								Thrombolytic drugs	Heparin and Warfarin	Surgery	Vital signs control
Female	An-Najah National University	Fifth year	2.35--≤3.00 Good	Single	Urban	Doctor of Medicine program (clinical)	No	Dealing with stroke patients in hospital of clinical care				Brain	Both	Male	55-64	Yes	Yes	Yes	Yes	Yes	No	Yes	Yes	Yes	Uncertain	TRUE	TRUE	TRUE	TRUE	FALSE		Medical courses				Call ambulance								Thrombolytic drugs
Female	Al-Quds University	Third year	3.00--≤3.65 Very Good	Single	Urban	Biomedical sciences program (preclinical)	No		Family history of stroke			Brain	Both	The same for both geders	>65	Yes	Yes	Uncertain	Yes	Yes	Uncertain	Yes	Yes	Yes	Uncertain	TRUE	Unsure	TRUE	Unsure	Unsure		Medical courses				Call ambulance				Take him/her to the hospital				Thrombolytic drugs		Surgery
Female	An-Najah National University	Second year	3.65--4.00 Excellent	Single	Urban	Hearing and speech program	No		Family history of stroke			Heart	Both	Male	>65	Yes	Yes	Yes	No	Yes	Uncertain	Yes	Yes	Yes	Uncertain	TRUE	TRUE	TRUE	TRUE	TRUE		Medical courses		Relative or personal experience			Call pharmacist for medication advise								Heparin and Warfarin, Surgery	Surgery
Female	An-Najah National University	Third year	2.35--≤3.00 Good	Single	Urban	Medical analysis program	No			History of stroke in neighbors		Liver	Both	The same for both geders	<25	Uncertain	Yes	Uncertain	No	Uncertain	No	Yes	Uncertain	Yes	Yes	TRUE	TRUE	TRUE	Unsure	TRUE					Textbook	Call ambulance												I don't know
Female	An-Najah National University	Second year	2.35--≤3.00 Good	Single	Urban	Physiotherapy program	No				Personally know someone with stroke	Brain	I don't know	Male	55-64	Uncertain	Yes	Yes	Uncertain	Yes	Uncertain	Uncertain	No	No	Uncertain	TRUE	TRUE	TRUE	TRUE	Unsure		Medical courses				Call ambulance												I don't know
Female	An-Najah National University	Third year	2.35--≤3.00 Good	Single	Urban	Biomedical sciences program (preclinical)	No	Dealing with stroke patients in hospital of clinical care				Heart	Both	The same for both geders	>65	Yes	Yes	Yes	Yes	Yes	Yes	Yes	Yes	Yes	Yes	TRUE	TRUE	TRUE	FALSE	FALSE			Academic research						Splash cold water at the patient's face							Surgery
Female	An-Najah National University	Third year	3.00--≤3.65 Very Good	Single	Urban	Biomedical sciences program (preclinical)	Yes			History of stroke in neighbors		Other	Thrombotic	Female	>65	Yes	No	Uncertain	No	No	Uncertain	Yes	Yes	No	No	TRUE	FALSE	FALSE	FALSE	TRUE		Medical courses							Splash cold water at the patient's face							Surgery
Female	An-Najah National University	Third year	3.00--≤3.65 Very Good	Single	Camp	Doctor of pharmacy program	No	Dealing with stroke patients in hospital of clinical care				Brain	Both	Male	55-64	Yes	Yes	Yes	Yes	Yes	No	Yes	Uncertain	Yes	Yes	TRUE	TRUE	TRUE	TRUE	TRUE		Medical courses								Take him/her to the hospital				Thrombolytic drugs
Female	An-Najah National University	Fourth year	2.35--≤3.00 Good	Single	Urban	Pharmacy program	No	Dealing with stroke patients in hospital of clinical care				Other	I don't know	Male	>65	Yes	Yes	Yes	No	Uncertain	Uncertain	No	Yes	Yes	No	TRUE	TRUE	TRUE	TRUE	TRUE			Academic research			Call ambulance								Thrombolytic drugs
Female	An-Najah National University	Second year	2.35--≤3.00 Good	Single	Urban	Hearing and speech program	No				Personally know someone with stroke	Heart	Subtype of transient ischemic attack (TIA)	Male	45-54	Uncertain	Yes	Yes	Yes	Yes	Yes	No	Yes	Yes	Yes	TRUE	FALSE	TRUE	TRUE	FALSE		Medical courses				Call ambulance								Thrombolytic drugs
Female	An-Najah National University	Fourth year	2.35--≤3.00 Good	Single	Rural	Nursing program	Yes	Dealing with stroke patients in hospital of clinical care				Heart	Hemorrhagic	Male	45-54	Yes	Yes	Yes	Yes	No	No	No	Yes	Yes	No	TRUE	TRUE	TRUE	TRUE	TRUE		Medical courses								Take him/her to the hospital						Surgery
Female	An-Najah National University	Fourth year	3.00--≤3.65 Very Good	Single	Urban	Pharmacy program	No		Family history of stroke			Brain	Subtype of transient ischemic attack (TIA)	Male	55-64	Yes	Yes	Yes	Yes	No	Yes	Yes	Uncertain	Yes	Uncertain	TRUE	TRUE	TRUE	TRUE	TRUE		Medical courses				Call ambulance								Thrombolytic drugs
Female	An-Najah National University	Fourth year	1.7--≤2.35 Acceptable	Single	Urban	Pharmacy program	No				Personally know someone with stroke	Brain	Subtype of transient ischemic attack (TIA)	Male	55-64	Yes	Yes	Yes	No	Yes	Yes	Yes	Uncertain	Yes	Uncertain	TRUE	TRUE	Unsure	TRUE	TRUE		Medical courses				Call ambulance								Thrombolytic drugs
Female	An-Najah National University	Third year	2.35--≤3.00 Good	Single	Urban	Pharmacy program	No	Dealing with stroke patients in hospital of clinical care				Heart	Subtype of transient ischemic attack (TIA)	Male	55-64	Yes	Yes	Yes	Yes	Yes	No	Yes	No	Yes	No	TRUE	TRUE	FALSE	FALSE	FALSE		Medical courses				Call ambulance									Heparin and Warfarin
Male	An-Najah National University	Second year	3.00--≤3.65 Very Good	Single	Urban	Doctor of Medicine program (clinical)	No				Personally know someone with stroke	Heart	I don't know	Male	55-64	Uncertain	Yes	Yes	Uncertain	Yes	Uncertain	No	Yes	Yes	Uncertain	TRUE	Unsure	Unsure	Unsure	TRUE		Medical courses							Splash cold water at the patient's face						Heparin and Warfarin
Male	Al-Quds University	Third year	3.00--≤3.65 Very Good	Single	Camp	Pharmacy program	Yes		Family history of stroke			Brain	Both	The same for both geders	25-45	No	Yes	Uncertain	Uncertain	No	Yes	Yes	No	Uncertain	No	TRUE	FALSE	Unsure	Unsure	FALSE		Medical courses				Call ambulance											Vital signs control
Male	An-Najah National University	Fifth year	2.35--≤3.00 Good	Single	Rural	Pharmacy program	No				Personally know someone with stroke	Brain	Hemorrhagic	Male	55-64	Yes	Yes	Yes	Yes	Yes	Yes	Uncertain	Yes	Uncertain	Yes	TRUE	TRUE	TRUE	TRUE	TRUE	Social media and television	Medical courses				Call ambulance									Heparin and Warfarin
Male	An-Najah National University	Second year	2.35--≤3.00 Good	Single	Urban	Doctor of dental program	Yes			History of stroke in neighbors		Brain	Both	Male	55-64	Yes	Uncertain	Yes	Yes	Yes	Yes	Yes	Yes	Yes	Uncertain	TRUE	TRUE	TRUE	TRUE	TRUE	Social media and television					Call ambulance										Surgery
Male	Palestine Polytechnic University	Fourth year	2.35--≤3.00 Good	Single	Rural	Nursing program	No	Dealing with stroke patients in hospital of clinical care				Brain	Subtype of transient ischemic attack (TIA)	Female	>65	Yes	No	No	No	Yes	Yes	Yes	Uncertain	Yes	No	TRUE	Unsure	TRUE	TRUE	TRUE		Medical courses	Academic research			Call ambulance		Lay the patient at the ground							Heparin and Warfarin
Male	Arab American University	Fifth year	3.65--4.00 Excellent	Single	Camp	Pharmacy program	No				Personally know someone with stroke	Brain	Both	Female	55-64	Yes	Yes	Uncertain	Uncertain	Uncertain	No	No	Yes	Uncertain	No	TRUE	TRUE	TRUE	TRUE	TRUE		Medical courses	Academic research							Take him/her to the hospital				Thrombolytic drugs	Heparin and Warfarin
Male	An-Najah National University	Third year	3.65--4.00 Excellent	Single	Urban	Pharmacy program	Yes		Family history of stroke			Heart	Thrombotic	Male	>65	Yes	Yes	Yes	Yes	Yes	Yes	Yes	Yes	Yes	Yes	TRUE	TRUE	TRUE	TRUE	TRUE	Social media and television					Call ambulance				Take him/her to the hospital					Heparin and Warfarin
Male	Al-Quds University	Sixth year	1.7--≤2.35 Acceptable	Single	Rural	Doctor of Medicine program (clinical)	No	Dealing with stroke patients in hospital of clinical care				Brain	Both	The same for both geders	55-64	Yes	Yes	No	Yes	Yes	No	Yes	Yes	Yes	No	TRUE	TRUE	TRUE	TRUE	TRUE		Medical courses								Take him/her to the hospital							Vital signs control
Male	An-Najah National University	Sixth year	2.35--≤3.00 Good	Single	Rural	Doctor of Medicine program (clinical)	No				Personally know someone with stroke	Brain	Both	Male	55-64	Yes	Yes	Yes	Yes	Yes	No	Yes	Yes	Yes	Uncertain	TRUE	TRUE	TRUE	TRUE	TRUE		Medical courses								Take him/her to the hospital							Vital signs control
Male	Arab American University	Fourth year	2.35--≤3.00 Good	Single	Camp	Nursing program	Yes				Personally know someone with stroke	Brain	Thrombotic	The same for both geders	25-45	Yes	No	Yes	Uncertain	No	No	Uncertain	Yes	Yes	No	TRUE	TRUE	Unsure	Unsure	FALSE	Social media and television	Medical courses			Textbook	Call ambulance				Take him/her to the hospital				Thrombolytic drugs
Male	Al-Quds University	Sixth year	3.00--≤3.65 Very Good	Married	Rural	Doctor of Medicine program (clinical)	Yes	Dealing with stroke patients in hospital of clinical care	Family history of stroke	History of stroke in neighbors	Personally know someone with stroke	Brain	Both	The same for both geders	>65	Yes	Yes	No	Yes	Yes	No	Yes	Yes	Yes	No	TRUE	TRUE	TRUE	TRUE	TRUE		Medical courses	Academic research		Textbook		Call pharmacist for medication advise			Take him/her to the hospital				Thrombolytic drugs	Heparin and Warfarin
Male	Arab American University	Fifth year	3.00--≤3.65 Very Good	Single	Camp	Doctor of Medicine program (clinical)	No				Personally know someone with stroke	Brain	Hemorrhagic	The same for both geders	55-64	Yes	Yes	No	Yes	Yes	No	Yes	Yes	Yes	No	TRUE	TRUE	TRUE	TRUE	TRUE				Relative or personal experience	Textbook					Take him/her to the hospital							Vital signs control
Male	Al-Quds University	Sixth year	2.35--≤3.00 Good	Single	Rural	Doctor of Medicine program (clinical)	No	Dealing with stroke patients in hospital of clinical care				Brain	Both	Male	55-64	Yes	Yes	No	Yes	Yes	No	Yes	Yes	Yes	No	TRUE	TRUE	TRUE	TRUE	TRUE		Medical courses				Call ambulance											Vital signs control
Male	Arab American University	Fourth year	2.35--≤3.00 Good	Single	Camp	Pharmacy program	No				Personally know someone with stroke	Brain	Both	Male	>65	Yes	Yes	Yes	Yes	Yes	Uncertain	No	Yes	Yes	No	TRUE	TRUE	TRUE	TRUE	TRUE					Textbook					Take him/her to the hospital					Heparin and Warfarin
Male	An-Najah National University	Third year	1.7--≤2.35 Acceptable	Single	Rural	Biomedical sciences program (preclinical)	No			History of stroke in neighbors		Brain	Thrombotic	Male	55-64	Yes	Uncertain	Yes	Yes	Yes	Yes	Yes	Yes	Yes	Uncertain	TRUE	TRUE	TRUE	TRUE	TRUE	Social media and television					Call ambulance				Take him/her to the hospital						Surgery
Male	An-Najah National University	Third year	3.65--4.00 Excellent	Single	Urban	Biomedical sciences program (preclinical)	No				Personally know someone with stroke	Brain	Both	Male	>65	Yes	Yes	Yes	Yes	Yes	Uncertain	Yes	Yes	Yes	Uncertain	TRUE	TRUE	TRUE	TRUE	TRUE		Medical courses			Textbook	Call ambulance				Take him/her to the hospital				Thrombolytic drugs
Male	An-Najah National University	Fourth year	2.35--≤3.00 Good	Single	Rural	Doctor of Medicine program (clinical)	No				Personally know someone with stroke	Brain	Both	Male	>65	Yes	Yes	Yes	Yes	Yes	Uncertain	Yes	No	Yes	Yes	TRUE	TRUE	TRUE	Unsure	Unsure	Social media and television	Medical courses				Call ambulance								Thrombolytic drugs
Male	An-Najah National University	Second year	3.00--≤3.65 Very Good	Single	Rural	Biomedical sciences program (preclinical)	No				Personally know someone with stroke	Brain	Subtype of transient ischemic attack (TIA)	Male	>65	Yes	Yes	Yes	Yes	Uncertain	No	Yes	Yes	Yes	No	TRUE	TRUE	TRUE	FALSE	TRUE		Medical courses				Call ambulance								Thrombolytic drugs
Male	Al-Quds University	Fifth year	3.00--≤3.65 Very Good	Single	Rural	Pharmacy program	No	Dealing with stroke patients in hospital of clinical care				Brain	Thrombotic	Female	45-54	No	Yes	Uncertain	Uncertain	Uncertain	No	No	Yes	Uncertain	No	TRUE	FALSE	Unsure	FALSE	Unsure	Social media and television	Medical courses				Call ambulance				Take him/her to the hospital				Thrombolytic drugs
Male	Arab American University	Fifth year	3.00--≤3.65 Very Good	Single	Rural	Doctor of Medicine program (clinical)	Yes	Dealing with stroke patients in hospital of clinical care				Brain	Both	The same for both geders	>65	Yes	Yes	No	Yes	Uncertain	No	Uncertain	Yes	Yes	No	TRUE	TRUE	TRUE	FALSE	FALSE			Academic research							Take him/her to the hospital				Thrombolytic drugs
Male	Al-Quds University	Sixth year	3.00--≤3.65 Very Good	Single	Urban	Doctor of Medicine program (clinical)	Yes	Dealing with stroke patients in hospital of clinical care	Family history of stroke			Brain	Both	Male	>65	Yes	Yes	Uncertain	Yes	Yes	No	Yes	Yes	Uncertain	No	TRUE	TRUE	TRUE	TRUE	TRUE		Medical courses			Textbook					Take him/her to the hospital					Heparin and Warfarin
Male	An-Najah National University	Sixth year	2.35--≤3.00 Good	Single	Rural	Doctor of Medicine program (clinical)	No	Dealing with stroke patients in hospital of clinical care				Brain	Thrombotic	Female	>65	Yes	Yes	Uncertain	Yes	Yes	Yes	Yes	Yes	Yes	Uncertain	TRUE	TRUE	TRUE	TRUE	TRUE		Medical courses				Call ambulance									Heparin and Warfarin
Male	An-Najah National University	Second year	3.00--≤3.65 Very Good	Single	Urban	Biomedical sciences program (preclinical)	No				Personally know someone with stroke	Brain	Subtype of transient ischemic attack (TIA)	Female	>65	Yes	Uncertain	Uncertain	Yes	Yes	Uncertain	Yes	Yes	Yes	Uncertain	TRUE	TRUE	TRUE	Unsure	TRUE		Medical courses				Call ambulance									Heparin and Warfarin
Male	Arab American University	Third year	3.00--≤3.65 Very Good	Single	Rural	Nursing program	No	Dealing with stroke patients in hospital of clinical care				Brain	I don't know	The same for both geders	55-64	No	Yes	Uncertain	Uncertain	Uncertain	Uncertain	Uncertain	Yes	Yes	Uncertain	TRUE	FALSE	TRUE	FALSE	TRUE		Medical courses								Take him/her to the hospital							Vital signs control
Male	Arab American University	Third year	2.35--≤3.00 Good	Single	Rural	Nursing program	Yes				Personally know someone with stroke	Brain	Thrombotic	Male	55-64	Yes	Yes	No	No	No	No	No	Yes	Yes	No	TRUE	TRUE	TRUE	TRUE	TRUE		Medical courses			Textbook					Take him/her to the hospital				Thrombolytic drugs
Male	Al-Quds University	Fifth year	2.35--≤3.00 Good	Single	Rural	Doctor of Medicine program (clinical)	Yes	Dealing with stroke patients in hospital of clinical care	Family history of stroke			Brain	Both	The same for both geders	>65	Yes	Yes	No	Yes	Yes	No	Yes	Yes	Yes	No	TRUE	TRUE	TRUE	TRUE	TRUE				Relative or personal experience			Call pharmacist for medication advise							Thrombolytic drugs
Male	Al-Quds University	Fifth year	2.35--≤3.00 Good	Single	Urban	Doctor of Medicine program (clinical)	Yes	Dealing with stroke patients in hospital of clinical care				Brain	Both	Male	>65	Yes	Yes	No	Yes	Uncertain	No	Yes	Yes	Yes	Uncertain	TRUE	TRUE	TRUE	TRUE	TRUE		Medical courses			Textbook	Call ambulance								Thrombolytic drugs
Male	Arab American University	Fourth year	2.35--≤3.00 Good	Single	Rural	Doctor of Medicine program (clinical)	Yes		Family history of stroke		Personally know someone with stroke	Brain	Both	Male	55-64	Yes	Yes	Uncertain	Uncertain	Yes	No	No	Uncertain	Yes	No	TRUE	TRUE	TRUE	TRUE	TRUE		Medical courses	Academic research			Call ambulance				Take him/her to the hospital					Heparin and Warfarin
Male	An-Najah National University	Third year	2.35--≤3.00 Good	Single	Urban	Biomedical sciences program (preclinical)	Yes				Personally know someone with stroke	Brain	Both	Male	55-64	Yes	Yes	No	Yes	Yes	Yes	Yes	Yes	Yes	Uncertain	TRUE	TRUE	TRUE	TRUE	TRUE		Medical courses				Call ambulance										Surgery
Male	Arab American University	Fourth year	2.35--≤3.00 Good	Single	Rural	Nursing program	No		Family history of stroke			Brain	Hemorrhagic	Female	55-64	No	Yes	No	No	No	No	No	Yes	Yes	No	TRUE	TRUE	TRUE	FALSE	TRUE		Medical courses								Take him/her to the hospital							Vital signs control
Male	Al-Quds University	Sixth year	2.35--≤3.00 Good	Single	Rural	Doctor of Medicine program (clinical)	Yes		Family history of stroke			Brain	Both	The same for both geders	55-64	Yes	Yes	Uncertain	Yes	Yes	No	Yes	Yes	Yes	No	TRUE	TRUE	FALSE	Unsure	TRUE				Relative or personal experience			Call pharmacist for medication advise										Vital signs control
Male	Arab American University	Fourth year	3.00--≤3.65 Very Good	Single	Rural	Nursing program	No	Dealing with stroke patients in hospital of clinical care				Other	I don't know	The same for both geders	45-54	Uncertain	Yes	No	No	Yes	Uncertain	Uncertain	Uncertain	Yes	Uncertain	TRUE	FALSE	FALSE	Unsure	FALSE		Medical courses								Take him/her to the hospital					Heparin and Warfarin
Male	Al-Quds University	Fifth year	2.35--≤3.00 Good	Single	Rural	Doctor of Medicine program (clinical)	No	Dealing with stroke patients in hospital of clinical care				Brain	Both	The same for both geders	>65	Yes	Yes	Uncertain	Yes	Uncertain	Uncertain	Yes	Yes	Yes	No	TRUE	TRUE	TRUE	TRUE	FALSE		Medical courses				Call ambulance				Take him/her to the hospital					Heparin and Warfarin, Vital signs control		Vital signs control
Male	Arab American University	Fourth year	3.00--≤3.65 Very Good	Single	Rural	Nursing program	No	Dealing with stroke patients in hospital of clinical care				Brain	I don't know	The same for both geders	45-54	Yes	Yes	Uncertain	Yes	Uncertain	No	Uncertain	Yes	Uncertain	No	TRUE	Unsure	TRUE	Unsure	Unsure		Medical courses				Call ambulance				Take him/her to the hospital					Heparin and Warfarin, Vital signs control		Vital signs control
Male	Al-Quds University	Second year	3.00--≤3.65 Very Good	Single	Urban	Biomedical sciences program (preclinical)	No	Dealing with stroke patients in hospital of clinical care			Personally know someone with stroke	Brain	Subtype of transient ischemic attack (TIA)	The same for both geders	55-64	No	Yes	Uncertain	No	Uncertain	Uncertain	Yes	No	Yes	Uncertain	TRUE	Unsure	TRUE	TRUE	TRUE		Medical courses		Relative or personal experience		Call ambulance								Thrombolytic drugs
Male	An-Najah National University	Fourth year	2.35--≤3.00 Good	Single	Rural	Pharmacy program	No			History of stroke in neighbors		Brain	I don't know	Male	>65	Yes	Yes	Yes	Yes	Yes	Uncertain	Yes	Yes	Yes	Uncertain	TRUE	Unsure	TRUE	TRUE	TRUE		Medical courses				Call ambulance												I don't know
Male	Al-Quds University	Second year	3.00--≤3.65 Very Good	Single	Urban	Doctor of Medicine program (clinical)	No			History of stroke in neighbors		Heart	Both	Male	>65	Uncertain	Yes	No	No	Uncertain	Uncertain	Uncertain	No	Uncertain	No	TRUE	TRUE	Unsure	Unsure	Unsure	Social media and television	Medical courses								Take him/her to the hospital							Vital signs control
Male	An-Najah National University	Sixth year	3.65--4.00 Excellent	Single	Urban	Doctor of pharmacy program	No	Dealing with stroke patients in hospital of clinical care				Brain	Both	Male	>65	Yes	Yes	Yes	No	Yes	No	Yes	Yes	Yes	Yes	TRUE	TRUE	TRUE	TRUE	TRUE		Medical courses				Call ambulance									Heparin and Warfarin
Male	An-Najah National University	Third year	2.35--≤3.00 Good	Single	Urban	Biomedical sciences program (preclinical)	No				Personally know someone with stroke	Brain	Thrombotic	Male	25-45	Yes	Yes	No	No	No	No	Yes	No	Yes	No	TRUE	Unsure	TRUE	Unsure	FALSE		Medical courses								Take him/her to the hospital						Surgery
Male	An-Najah National University	Third year	2.35--≤3.00 Good	Single	Rural	Pharmacy program	No				Personally know someone with stroke	Brain	Thrombotic	Male	45-54	Yes	Yes	Yes	Yes	Yes	Yes	Yes	No	Yes	No	TRUE	TRUE	TRUE	TRUE	TRUE	Social media and television	Medical courses				Call ambulance				Take him/her to the hospital					Heparin and Warfarin
Male	An-Najah National University	Second year	2.35--≤3.00 Good	Single	Rural	Biomedical sciences program (preclinical)	No	Dealing with stroke patients in hospital of clinical care				Brain	Hemorrhagic	The same for both geders	>65	Yes	No	Uncertain	Yes	No	Yes	Yes	Uncertain	Yes	No	TRUE	FALSE	Unsure	TRUE	FALSE	Social media and television	Medical courses				Call ambulance			Splash cold water at the patient's face									I don't know
Male	Al-Quds University	Second year	3.65--4.00 Excellent	Single	Rural	Physiotherapy program	No				Personally know someone with stroke	Brain	Subtype of transient ischemic attack (TIA)	Male	>65	Yes	Yes	Uncertain	Yes	Yes	No	Yes	Yes	Yes	No	TRUE	TRUE	TRUE	TRUE	TRUE		Medical courses				Call ambulance				Take him/her to the hospital					Heparin and Warfarin
Male	Al-Quds University	Fifth year	3.00--≤3.65 Very Good	Single	Camp	Pharmacy program	Yes			History of stroke in neighbors		Brain	Both	Female	>65	Yes	Yes	No	Yes	No	No	No	Yes	Yes	No	TRUE	TRUE	TRUE	FALSE	TRUE					Textbook	Call ambulance								Thrombolytic drugs
Male	An-Najah National University	Second year	2.35--≤3.00 Good	Single	Rural	Hearing and speech program	No				Personally know someone with stroke	Heart	I don't know	Male	45-54	Uncertain	No	Yes	Yes	Yes	Yes	No	Yes	Yes	Yes	TRUE	FALSE	TRUE	TRUE	FALSE			Academic research			Call ambulance								Thrombolytic drugs
Male	Al-Quds University	Fifth year	3.00--≤3.65 Very Good	Single	Camp	Doctor of Medicine program (clinical)	Yes				Personally know someone with stroke	Brain	I don't know	The same for both geders	55-64	Yes	Yes	Uncertain	Yes	Yes	Uncertain	Yes	Yes	Yes	No	TRUE	TRUE	TRUE	Unsure	Unsure		Medical courses	Academic research			Call ambulance				Take him/her to the hospital				Thrombolytic drugs	Heparin and Warfarin
Male	Al-Quds University	Second year	3.00--≤3.65 Very Good	Single	Rural	Biomedical sciences program (preclinical)	No				Personally know someone with stroke	Brain	Thrombotic	Male	25-45	Yes	Yes	Yes	Uncertain	Yes	Uncertain	Yes	Yes	Yes	Yes	TRUE	TRUE	TRUE	Unsure	Unsure	Social media and television	Medical courses				Call ambulance		Lay the patient at the ground		Take him/her to the hospital					Heparin and Warfarin
Male	Arab American University	Fifth year	3.65--4.00 Excellent	Single	Camp	Doctor of Medicine program (clinical)	Yes	Dealing with stroke patients in hospital of clinical care				Brain	Both	Male	45-54	Yes	Yes	No	Yes	Yes	No	Yes	Yes	Yes	No	TRUE	TRUE	TRUE	TRUE	TRUE		Medical courses			Textbook	Call ambulance				Take him/her to the hospital					Heparin and Warfarin
Male	Al-Quds University	Fifth year	2.35--≤3.00 Good	Single	Rural	Pharmacy program	No			History of stroke in neighbors	Personally know someone with stroke	Brain	Thrombotic	Female	55-64	Yes	Yes	No	Yes	No	No	No	Yes	Yes	No	TRUE	TRUE	TRUE	TRUE	TRUE		Medical courses	Academic research				Call pharmacist for medication advise			Take him/her to the hospital				Thrombolytic drugs
Male	An-Najah National University	Third year	3.65--4.00 Excellent	Single	Urban	Biomedical sciences program (preclinical)	No	Dealing with stroke patients in hospital of clinical care				Brain	Thrombotic	Female	>65	Yes	Yes	Yes	Yes	Yes	Uncertain	Yes	Yes	Yes	Yes	TRUE	TRUE	TRUE	TRUE	TRUE					Textbook	Call ambulance								Thrombolytic drugs
Male	An-Najah National University	Second year	3.00--≤3.65 Very Good	Single	Urban	Medical analysis program	No		Family history of stroke		Personally know someone with stroke	Heart	I don't know	Female	>65	No	No	No	No	No	No	No	No	No	Uncertain	TRUE	TRUE	Unsure	FALSE	FALSE		Medical courses				Call ambulance								Thrombolytic drugs
Male	An-Najah National University	Fourth year	1.7--≤2.35 Acceptable	Single	Rural	Pharmacy program	Yes				Personally know someone with stroke	Brain	Thrombotic	Male	>65	Yes	Yes	Yes	Yes	Yes	Yes	No	Yes	Yes	Yes	TRUE	TRUE	TRUE	TRUE	TRUE		Medical courses				Call ambulance								Thrombolytic drugs
Male	An-Najah National University	Fourth year	1.7--≤2.35 Acceptable	Single	Rural	Pharmacy program	Yes				Personally know someone with stroke	Brain	Thrombotic	Male	>65	Yes	Yes	Yes	No	Yes	No	No	Yes	Yes	Yes	TRUE	TRUE	TRUE	TRUE	TRUE		Medical courses				Call ambulance								Thrombolytic drugs
Male	An-Najah National University	Second year	2.35--≤3.00 Good	Single	Rural	Doctor of dental program	Yes		Family history of stroke			Heart	Hemorrhagic	Male	55-64	Uncertain	Yes	No	No	No	Yes	No	Uncertain	Uncertain	No	TRUE	TRUE	Unsure	TRUE	TRUE	Social media and television					Call ambulance								Thrombolytic drugs
Male	Arab American University	Fourth year	3.00--≤3.65 Very Good	Single	Rural	Nursing program	Yes				Personally know someone with stroke	Other	Both	Male	55-64	Yes	Yes	Uncertain	Uncertain	No	No	No	Yes	Yes	No	TRUE	TRUE	TRUE	Unsure	FALSE		Medical courses								Take him/her to the hospital							Vital signs control
Male	Arab American University	Fourth year	3.00--≤3.65 Very Good	Single	Rural	Doctor of Medicine program (clinical)	No		Family history of stroke		Personally know someone with stroke	Brain	Both	Male	55-64	Yes	Yes	Uncertain	Yes	Uncertain	Uncertain	Yes	Yes	Yes	Uncertain	TRUE	TRUE	TRUE	TRUE	FALSE			Academic research	Relative or personal experience		Call ambulance				Take him/her to the hospital				Thrombolytic drugs	Heparin and Warfarin
Male	Al-Quds University	Fourth year	2.35--≤3.00 Good	Single	Camp	Pharmacy program	No				Personally know someone with stroke	Brain	Hemorrhagic	Male	55-64	Yes	Yes	No	Yes	Yes	No	Uncertain	Yes	Yes	No	TRUE	TRUE	TRUE	TRUE	TRUE		Medical courses	Academic research			Call ambulance				Take him/her to the hospital				Thrombolytic drugs	Heparin and Warfarin
[truncated: 11 more columns]
